# Supplementary material for: The combined detection of Amphiregulin, Cyclin A1 and DDX20/Gemin3 expression predicts aggressive forms of oral squamous cell carcinoma
Source: Br J Cancer. 2021 Jul 21;125(8):1122–34. doi: 10.1038/s41416-021-01491-x (PMC8505643; doi:10.1038/s41416-021-01491-x)
Supplement: Supplementary file 2 — Supplemental tables [file 41416_2021_1491_MOESM2_ESM.xlsx]

## Sheet: table_S1
entrez	gene_symbol	title	location	chrom	status	type	aliases
374	AREG	amphiregulin	4q13.3	4	active	protein-coding	[CRDGF, RGD:2149, OTTHUMG00000130006, uc032tme.2, P15514, AREG, NM_001657, AR, CCDS3565, AREGB, SDGF, HGNC:651, ENSG00000109321, M30704, MIM:104640, MGI:88068]
8900	CCNA1	cyclin A1	13q13.3	13	active	protein-coding	[NM_003914, RGD:1310639, MIM:604036, OTTHUMG00000016733, CCDS45031, CCDS45030, CCDS9357, MGI:108042, ENSG00000133101, uc010teo.3, CCNA1, CT146, U66838, P78396, HGNC:1577]
1033	CDKN3	cyclin dependent kinase inhibitor 3	14q22.2	14	active	protein-coding	[Q16667, MGI:1919641, HGNC:1791, KAP1, CCDS9716, RGD:1307781, ENSG00000100526, CDI1, CIP2, OTTHUMG00000140302, CCDS81804, MIM:123832, KAP, uc001xap.4, NM_001130851, CCDS45109, CDKN3, U02681]
11218	DDX20	DEAD-box helicase 20	1p13.2	1	active	protein-coding	[MIM:606168, GEMIN3, DDX20, DP103, Q9UHI6, ENSG00000064703, OTTHUMG00000011956, NM_007204, MGI:1858415, RGD:621744, HGNC:2743, CCDS842, AF106019, uc001ebs.4]
90141	EFCAB11	EF-hand calcium binding domain 11	14q32.11	14	active	protein-coding	[MGI:1926017, HGNC:20357, Q9BUY7, uc001xxt.5, NM_145231, CCDS9887, OTTHUMG00000148671, EFCAB11, RGD:1565006, C14orf143, AK094740, CCDS61522, CCDS61524, CCDS61523, ENSG00000140025, CCDS61525]
8833	GMPS	guanine monophosphate synthase	3q25.31	3	active	protein-coding	[GMPS, GATD7, uc003faq.4, NM_003875, U10860, OTTHUMG00000158551, HGNC:4378, CCDS46941, MGI:2448526, P49915, RGD:1310063, MIM:600358, ENSG00000163655]
4319	MMP10	matrix metallopeptidase 10	11q22.2	11	active	protein-coding	[OTTHUMG00000168083, MGI:97007, CCDS8321, NM_002425, MIM:185260, MMP10, uc001phg.3, ENSG00000166670, RGD:620192, SL-2, HGNC:7156, P09238, STMY2, X07820]
55257	MRGBP	MRG domain binding protein	20q13.33	20	active	protein-coding	[C20orf20, FLJ10914, URCC4, HGNC:15866, RGD:1308612, MIM:611157, CCDS13503, AK001776, Eaf7, NM_018270, Q9NV56, MRGBP, OTTHUMG00000032940, uc002ydi.4, MRG15BP, ENSG00000101189, MGI:1920497]
9631	NUP155	nucleoporin 155	5p13.2	5	active	protein-coding	[HGNC:8063, NUP155, ENSG00000113569, NM_153485, N155, OTTHUMG00000090803, KIAA0791, AJ007558, O75694, uc003jku.3, RGD:621199, CCDS64142, CCDS43310, NM_004298, CCDS3921, ATFB15, MGI:2181182, MIM:606694]
5069	PAPPA	pappalysin 1	9q33.1	9	active	protein-coding	[DIPLA1, ASBABP2, Q13219, IGFBP-4ase, PAPA, MGI:97479, RGD:1307742, NM_002581, MIM:176385, PAPPA, CCDS6813, PAPP-A, OTTHUMG00000021045, uc004bjn.4, PAPPA1, ENSG00000182752, HGNC:8602]
29893	PSMC3IP	PSMC3 interacting protein	17q21.2	17	active	protein-coding	[NM_013290, uc002iai.4, MIM:608665, Q9P2W1, ODG3, CCDS59289, HOP2, ENSG00000131470, OTTHUMG00000180247, CCDS11431, Hop2, MGI:1098610, GT198, BC008792, PSMC3IP, CCDS45688, HGNC:17928, TBPIP, RGD:621885, AB030304, HUMGT198A]
8624	PSMG1	proteasome assembly chaperone 1	21q22.2	21	active	protein-coding	[O95456, LRPC21, ENSG00000183527, AJ006291, MGI:1860263, C21LRP, OTTHUMG00000066034, RGD:1305454, NM_003720, CCDS13661, DSCR2, PAC-1, uc002yxi.5, CCDS13660, HGNC:3043, PAC1, PSMG1, MIM:605296, c21-LRP]
79723	SUV39H2	suppressor of variegation 3-9 homolog 2	10p13	10	active	protein-coding	[HGNC:17287, Q9H5I1, SUV39H2, AK027067, CCDS53493, KMT1B, CCDS53494, MIM:606503, CCDS7104, ENSG00000152455, MGI:1890396, RGD:1306969, OTTHUMG00000017718, NM_024670, FLJ23414, uc021png.2]
6999	TDO2	tryptophan 2,3-dioxygenase	4q32.1	4	active	protein-coding	[TPH2, ENSG00000151790, ENSG00000262635, RGD:68370, uc003ipf.3, TDO2, CCDS34086, NM_005651, MGI:1928486, OTTHUMG00000161838, TRPO, HGNC:11708, HYPTRP, TO, P48775, TDO, MIM:191070]
9319	TRIP13	thyroid hormone receptor interactor 13	5p15.33	5	active	protein-coding	[Q15645, L40384, 16E1BP, MIM:604507, NM_004237, OTTHUMG00000090349, uc003jbr.4, RGD:1308516, MGI:1916966, HGNC:12307, CCDS3858, ENSG00000071539, TRIP13, MVA3]

## Sheet: tab_S2A
Gene ID	Gene symbol	Cox p-value	Cox HR	Logrank p-value	HR between groups
374	AREG	0.0015	1.41	0.0011	2.54
8900	CCNA1	0.022	1.18	0.0034	2.36
1033	CDKN3	0.0086	1.73	0.0018	2.45
11218	DDX20	0.00039	4.2	0.0002	2.84
90141	EFCAB11	0.016	1.66	0.0038	2.29
8833	GMPS	0.0023	2.14	0.00011	3.04
4319	MMP10	0.015	1.18	0.00074	3.04
55257	MRGBP	6.3e-05	3.25	3e-05	3.71
9631	NUP155	0.00098	1.82	0.00083	2.62
5069	PAPPA	0.0014	1.97	0.0017	2.92
29893	PSMC3IP	0.00024	3.29	0.00045	2.73
8624	PSMG1	0.0015	2.52	0.0035	2.3
79723	SUV39H2	0.021	1.62	0.0012	2.53
6999	TDO2	0.01	1.26	0.00042	2.71
9319	TRIP13	0.023	1.52	0.00077	2.76

## Sheet: tab_S2B
Gene ID	Gene symbol	Cox p-value	Cox HR	Logrank p-value	HR between groups
374	AREG	0.0011	1.15	6e-05	1.82
8900	CCNA1	0.0037	1.13	0.00052	1.67
1033	CDKN3	0.32	1.1	0.13	1.34
11218	DDX20	0.78	0.95	0.082	1.4
90141	EFCAB11	0.49	1.2	0.18	1.23
8833	GMPS	0.43	1.09	0.018	1.63
4319	MMP10	0.13	1.05	0.034	1.59
55257	MRGBP	0.12	1.22	0.06	1.35
9631	NUP155	0.83	0.98	0.047	0.74
5069	PAPPA	0.25	1.13	0.14	1.26
29893	PSMC3IP	0.51	0.92	0.005	0.59
8624	PSMG1	0.23	1.18	0.11	1.27
79723	SUV39H2	0.13	0.81	0.0002	0.53
6999	TDO2	0.69	0.96	0.38	0.88
9319	TRIP13	0.87	1.01	0.066	1.44

## Sheet: table S3
Supp. Table S3: Antibodies used for immunohistochemistry.
Antibody	Type of Antibody	Host Animal	Brand	Catalog Number	Product Number	Dilution	Detection	Blocking System
AREG	Polyclonal	Goat	R&D system a bio-techne	AF262	AWD0415111	1/100	Scytek	Blocking solution
CCNA1	Polyclonal	Rabbit	Abcam	Ab118897	GR71431-8	1/250	Euromab	Blocking solution
DDX20	Polyclonal	Rabbit	Proteintech	11324-1-AP	2018005980/U1209	1/100	Euromab	Blocking solution

## Sheet: tableS4A
ID_OSCC_IHC	Sex	age	Site	Tumor_Size	Histology	Grade	T	N	Clinical_Metastasis	Alcohol	Smoking	Adj_Therapy	N_Adj_Therapy	death	survival_month	AREG	DDX20_per	DDX20_in	DDX20_perXin	DDX20	CCNA1_per	CCNA1_in	CCNA1_perXin	CCNA1
oscc001	M	35	1	1.5	Squamous_Cell_Carcinoma	II	T1	1	2	no	no	RT	Neo	0	131	1	1	0	0	1	1	0	0	1
oscc002	F	90	3	4.5	Squamous_Cell_Carcinoma	I	T3	2	0	NA	NA	NA	NA	0	43	1	3	2	6	1	2	2	4	2
oscc003	F	59	4	3.5	Keratinizing_Squamous_Cell_Carcinomas_Nasopharyngeal_WHO_1	III	T2	1	0	no	no	NA	NA	1	8	1	3	3	9	2	2	3	6	2
oscc004	F	70	4	2.5	Squamous_Cell_Carcinoma	I	T2	2	0	no	no	Adj	No	1	28	1	3	3	9	2	2	3	6	2
oscc005	F	52	3	9.2	Squamous_Cell_Carcinoma	I	T3	0	0	no	no	NA	NA	0	46	1	3	2	6	1	2	2	4	2
oscc006	F	44	1	2.5	Squamous_Cell_Carcinoma	I	T2	0	0	no	no	RT	Neo	0	38	1	3	3	9	2	2	3	6	2
oscc007	F	64	2	3	Squamous_Cell_Carcinoma	II	T2	0	0	no	yes	RT	No	0	38	2	3	3	9	2	2	3	6	2
oscc008	M	64	3	4	Keratinizing_Squamous_Cell_Carcinomas_Nasopharyngeal_WHO_1	II	T3	1	0	no	no	Adj_&_PALL_&_RT	No	1	42	2	3	3	9	2	2	3	6	2
oscc009	M	63	0	1.1	Squamous_Cell_Carcinoma	II	T1	NA	NA	yes	yes	NA	NA	0	42	1	2	2	4	2	2	3	6	2
oscc010	F	57	5	8	Squamous_Cell_Carcinoma	II	T3	NA	NA	no	no	NA	NA	0	41	1	3	3	9	1	2	3	6	2
oscc011	F	68	2	0.8	Squamous_Cell_Carcinoma	II	T1	NA	NA	no	no	NA	NA	0	41	1	3	3	9	1	2	3	6	2
oscc012	M	54	0	1.7	Squamous_Cell_Carcinoma	I	T1	NA	NA	yes	yes	NA	NA	0	40	2	3	3	9	1	2	2	4	2
oscc013	M	48	0	6	Squamous_Cell_Carcinoma	I	T3	NA	NA	no	no	NA	NA	0	191	1	3	2	6	2	2	3	6	2
oscc014	F	NA	1	4.5	Squamous_Cell_Carcinoma	II	T3	NA	NA	no	no	NA	NA	0	238	1	3	3	9	1	2	3	6	2
oscc015	M	NA	1	1.3	squamous_Cell_Carcinoma	I	T1	NA	1	no	yes	NA	NA	1	193	1	3	3	9	2	2	3	6	2
oscc016	F	NA	0	3	Squamous_Cell_Carcinoma	I	T2	NA	NA	no	no	NA	NA	0	262	1	3	3	9	1	2	3	6	2
oscc017	M	NA	1	2.5	Squamous_Cell_Carcinoma	II	T2	NA	NA	no	yes	NA	NA	1	53	1	1	1	1	1	2	2	4	2
oscc018	M	NA	1	7	Squamous_Cell_Carcinoma	I	T3	NA	NA	no	yes	NA	NA	0	183	2	2	2	4	2	2	3	6	2
oscc019	M	36	4	2	Squamous_Cell_Carcinoma	I	T1	0	0	no	no	No	NA	0	31	1	3	3	9	1	2	3	6	2
oscc020	M	73	1	7	Squamous_Cell_Carcinoma	I	T3	1	2	no	no	Adj	No	1	44	2	3	3	9	2	2	3	6	2
oscc021	F	62	3	1.5	Squamous_Cell_Carcinoma	II	T1	0	0	no	no	RT	Neo	0	32	1	1	1	1	1	2	1	2	1
oscc022	M	67	1	2	Squamous_Cell_Carcinoma	II	T1	NA	0	no	no	No	No	1	6	2	2	2	4	2	2	2	4	2
oscc023	F	45	2	0.6	Squamous_Cell_Carcinoma	II	T1	NA	0	no	no	NA	NA	0	33	1	3	3	9	2	2	3	6	2
oscc024	M	68	5	1.8	Squamous_Cell_Carcinoma	III	T1	NA	0	no	no	No	Neo	0	34	1	3	3	9	2	2	3	6	2
oscc025	M	73	2	0.6	Squamous_Cell_Carcinoma	II	T1	NA	0	no	no	NA	NA	0	14	1	1	0	0	1	2	3	6	2
oscc026	F	71	1	2.5	Squamous_Cell_Carcinoma	II	T2	NA	0	no	no	No	No	0	39	1	3	3	9	2	2	3	6	2
oscc027	F	71	1	1	Squamous_Cell_Carcinoma	I	T1	NA	0	no	no	RT	No	0	21	1	3	3	9	2	2	3	6	2
oscc028	F	70	1	0.4	Squamous_Cell_Carcinoma	II	T1	NA	0	no	no	RT	No	0	7	1	3	3	9	2	2	3	6	2
oscc029	M	65	1	1	Squamous_Cell_Carcinoma	II	T1	NA	0	no	no	No	No	0	7	1	2	2	4	2	2	3	6	2
oscc030	F	41	1	0.8	Squamous_Cell_Carcinoma	I	T1	NA	0	no	no	RT	No	0	23	1	3	3	9	2	2	3	6	2
oscc031	M	60	3	4	Squamous_Cell_Carcinoma	II	T3	2	0	no	yes	NA	NA	1	4	1	3	3	9	2	2	2	4	2
oscc032	M	72	4	1.5	Squamous_Cell_Carcinoma	III	T1	NA	0	no	no	RT	No	0	21	1	3	3	9	2	2	3	6	2
oscc033	M	46	1	1	Squamous_Cell_Carcinoma	III	T1	NA	0	no	no	RT	No	0	27	1	3	2	6	2	2	3	6	2
oscc034	F	56	8	1	Squamous_Cell_Carcinoma	II	T1	NA	0	no	no	No	No	0	20	1	3	3	9	2	2	3	6	2
oscc035	F	70	4	0.5	Squamous_Cell_Carcinoma	II	T1	NA	0	no	no	No	No	1	1	2	3	3	9	2	2	3	6	2
oscc036	F	63	3	1	Squamous_Cell_Carcinoma	II	T1	NA	NA	no	no	NA	NA	0	26	1	3	3	9	2	2	3	6	2
oscc037	M	60	1	1.5	Squamous_Cell_Carcinoma	I	T1	NA	NA	yes	yes	NA	NA	0	22	1	2	2	4	2	1	1	1	1
oscc038	F	82	7	1	Squamous_Cell_Carcinoma	I	T1	NA	NA	no	no	NA	NA	0	22	1	3	3	9	2	2	3	6	2
oscc039	F	55	3	2.8	Squamous_Cell_Carcinoma	II	T2	NA	NA	no	no	NA	NA	1	7	2	2	2	4	2	2	2	4	2
oscc040	M	69	3	7	Squamous_Cell_Carcinoma	II	T3	2	0	no	no	NA	NA	1	7	2	3	3	9	2	2	3	6	2
oscc041	F	57	1	2	Squamous_Cell_Carcinoma	II	T1	NA	NA	no	no	NA	NA	0	29	1	3	3	9	2	2	2	4	2
oscc042	M	61	1	2	Squamous_Cell_Carcinoma	I	T1	NA	NA	no	yes	NA	NA	0	29	1	2	3	6	2	2	3	6	2
oscc043	F	46	1	1.5	Squamous_Cell_Carcinoma	III	T1	NA	NA	no	no	NA	NA	0	27	2	2	2	4	2	2	2	4	2
oscc044	M	42	3	2.5	Squamous_Cell_Carcinoma	I	T2	NA	NA	no	yes	NA	NA	0	29	1	3	2	6	2	2	3	6	2
oscc045	M	65	0	1	Squamous_Cell_Carcinoma	I	T1	NA	NA	no	yes	NA	NA	1	28	2	3	3	9	2	2	3	6	2
oscc046	F	58	0	4	Squamous_Cell_Carcinoma	I	T3	0	0	no	no	NA	NA	1	24	2	3	2	6	2	2	3	6	2
oscc047	M	60	0	2	Squamous_Cell_Carcinoma	I	T1	NA	NA	no	no	NA	NA	0	5	2	2	2	4	2	2	2	4	2
oscc048	F	39	1	3	Squamous_Cell_Carcinoma	I	T2	NA	NA	no	no	NA	NA	0	8	2	2	3	6	2	2	3	6	2
oscc049	M	45	5	1	Squamous_Cell_Carcinoma	I	T1	NA	NA	no	yes	NA	NA	0	8	1	1	2	2	1	2	1	2	1
oscc050	F	75	0	2	Squamous_Cell_Carcinoma	I	T1	NA	NA	no	no	NA	NA	0	10	2	3	1	3	2	2	2	4	2
oscc051	F	45	1	2	Squamous_Cell_Carcinoma	I	T1	NA	NA	no	no	NA	NA	0	15	2	3	1	3	2	2	2	4	2
oscc052	M	65	1	1.5	Squamous_Cell_Carcinoma	I	T1	NA	NA	no	yes	NA	NA	0	16	1	2	1	2	1	2	2	4	2
oscc053	F	66	1	2	Squamous_Cell_Carcinoma	I	T1	NA	NA	no	no	NA	NA	0	8	1	3	2	6	2	2	2	4	2
oscc054	M	75	1	1.5	Squamous_Cell_Carcinoma	I	T1	NA	NA	no	yes	NA	NA	0	21	2	3	2	6	2	2	2	4	2
oscc055	F	35	1	1.5	Squamous_Cell_Carcinoma	II	T1	NA	NA	no	yes	NA	NA	0	18	2	2	2	4	2	2	1	2	1
oscc056	M	68	2	1	Squamous_Cell_Carcinoma	II	T1	NA	NA	no	no	NA	NA	0	6	2	3	2	6	2	2	1	2	1
oscc057	F	40	2	1.5	Squamous_Cell_Carcinoma	II	T1	NA	NA	no	no	NA	NA	0	15	1	3	2	6	2	2	3	6	2
oscc058	F	67	1	2	Squamous_Cell_Carcinoma	II	T1	NA	NA	no	yes	NA	NA	0	10	2	3	3	9	2	2	2	4	2
oscc059	M	66	5	2.5	Squamous_Cell_Carcinoma	II	T2	NA	NA	no	no	NA	NA	0	4	2	1	2	2	1	2	1	2	1
oscc060	M	45	1	1	Squamous_Cell_Carcinoma	II	T1	NA	NA	no	no	NA	NA	0	8	2	3	3	9	2	2	2	4	2
oscc061	M	78	1	3.5	Squamous_Cell_Carcinoma	II	T2	NA	NA	no	no	NA	NA	0	3	2	2	2	4	2	2	3	6	2
oscc062	F	64	1	3	Squamous_Cell_Carcinoma	II	T2	NA	NA	no	no	NA	NA	0	4	2	1	1	1	1	2	1	2	1
oscc063	M	36	1	1	Squamous_Cell_Carcinoma	II	T1	NA	NA	no	yes	NA	NA	0	4	1	2	2	4	2	1	1	1	1
oscc064	F	74	6	1.5	Squamous_Cell_Carcinoma	III	T1	NA	NA	no	yes	NA	NA	0	3	1	1	2	2	1	2	2	4	2
oscc065	M	86	0	3.5	Squamous_Cell_Carcinoma	III	T2	NA	NA	no	no	NA	NA	1	11	2	3	2	6	2	2	2	4	2
oscc066	M	52	0	2	Squamous_Cell_Carcinoma	III	T1	NA	NA	no	no	NA	NA	0	17	2	3	2	6	2	0	0	0	1
			Site
			0	oral cavity
			1	tongue
			2	floor of mouth
			3	lips
			4	gingiva
			5	alveolar ridge
			6	mandible maxilla
			7	palate
			8	vestibule

## Sheet: tableS4B
Supp. Table S4B
			Count	Percentage
Sex		female	33	0.5
		male	33	0.5
Site	0	oral cavity	10	0.151515
	1	tongue	29	0.439394
	2	floor of mouth	6	0.0909091
	3	lips	9	0.136364
	4	gingiva	5	0.0757576
	5	alveolar ridge	4	0.0606061
	6	mandible maxilla	1	0.0151515
	7	palate	1	0.0151515
	8	vestibule	1	0.0151515
Grade		grade I	27	0.409091
		grade II	31	0.469697
		grade III	8	0.121212
T		T1	41	0.621212
		T2	14	0.212121
		T3	11	0.166667
Alcohol		No	62	0.939394
		Yes	3	0.0454545
Smoking		No	47	0.712121
		Yes	18	0.272727
Death		No	52	0.787879
		Yes	14	0.212121
Age		Average	60
		Min	35
		Max	90
		Standard deviation	13.2

## Sheet: tableS5
GSE41613 n=97, 4 parameters
parameter	p-value	hazard ratio (HR)	HR CI lower 95%	HR CI upper 95%	significance
3-GEC	3.9E-05	1.93	1.41	2.65	***
Stage	2.7E-03	1.74	1.21	2.50	**
Gender	6.1E-01	0.85	0.46	1.59
Age	7.0E-01	1.00	0.98	1.02
TCGA-HNSC, n=408, 4 parameters
parameter	p-value	hazard ratio (HR)	HR CI lower 95%	HR CI upper 95%	significance
3-GEC	1.6E-06	1.55	1.30	1.85	***
Stage	2.0E-05	1.52	1.25	1.84	***
Age	2.2E-03	1.02	1.01	1.04	**
Gender	1.0E-01	1.33	0.94	1.89
TCGA-HNSC, n=70, 10 parameters
parameter	p-value	hazard ratio (HR)	HR CI lower 95%	HR CI upper 95%	significance
3-GEC	3.1E-03	2.52	1.36	4.65	**
Perineural invasion	1.7E-02	6.17	1.38	27.58	*
Grade	1.2E-01	2.24	0.82	6.11
Stage	4.2E-01	2.01	0.37	10.87
Anatomic site	4.4E-01	0.45	0.06	3.42
HPV status	5.7E-01	0.47	0.03	6.52
Lymphovascular invasion	7.2E-01	1.22	0.41	3.67
Age	8.6E-01	1.00	0.95	1.04
TNM early/late stage	8.9E-01	0.81	0.04	15.08
Gender	8.9E-01	0.93	0.30	2.82
Our cohort OSSC-IHC, n=61, 4 parameters
parameter	p-value	hazard ratio (HR)	HR CI lower 95%	HR CI upper 95%	significance
3-GEC	4.3E-03	5.82	1.73	19.51	**
Grade	2.1E-01	1.71	0.74	3.92
Age	2.2E-01	1.04	0.98	1.09
Gender	5.8E-01	1.47	0.38	5.67
Our cohort OSSC-IHC, n=61, 6 parameters
parameter	p-value	hazard ratio (HR)	HR CI lower 95%	HR CI upper 95%	significance
3-GEC	1.1E-02	5.07	1.45	17.74	*
T stage	1.3E-01	3.13	0.72	13.56
Age	2.0E-01	1.04	0.98	1.10
Grade	2.7E-01	1.71	0.66	4.43
Tumor size	3.0E-01	0.66	0.30	1.45
Gender	5.7E-01	1.50	0.37	6.05

## Sheet: TableS6
Term	geneset_size	matched_size	genes	gse41613_3gpos_es	gse41613_3gpos_nes	gse41613_3gpos_pval	gse41613_3gpos_ledge_genes	tcga_3gpos_hnsc_es	tcga_3gpos_nes	tcga_3gpos_pval	tcga_3gpos_ledge_genes	CCNA1_high_es	CCNA1_high_nes	CCNA1_high_pval	CCNA1_high_ledge_genes	tcga_HPVneg_es	tcga_HPVneg_nes	tcga_HPVneg_pval	tcga_HPVneg_ledge_genes
BENPORATH_ES_1	379	360	IGF2BP3;AURKB;SPC25;SLC16A1;DLGAP5;BUB1;KLHL7;DSG2;MCM10;WDHD1;CDC6;CTSC;HMMR;NOP16;CDC20;PAICS;CCNA2;HOMER1;RRM2;BOP1;KIF4A;CHEK1;CCNB1;NDC1;POLE2;DNMT3B;IGF2BP2;NOLC1;RAD51AP1;MICB;SSB;BRIX1;MTF2;CDCA5;MSH6;TFAM;RAD54B;TMEM177;POLR3G;HAS3;MIS18A;BUB1B;CDK1;ORC1;GINS2;PAK1IP1;GMNN;DDIAS;AKIRIN1;NUDT1;CDC25A;RRAS2;BUB3;PRPS1;GAL;FEN1;MCM4;KPNA2;HMGB3;NUP37;SMS;RFC3;GINS4;PRIM1;ECT2;CSE1L;DSCC1;WD…	0.355473	14.9578	<0.001	IGF2BP3;AURKB;SPC25;SLC16A1;DLGAP5;BUB1;KLHL7;DSG2;MCM10;WDHD1;CDC6;CTSC;HMMR;NOP16;CDC20;PAICS;CCNA2;HOMER1;RRM2;BOP1;KIF4A;CHEK1;CCNB1;NDC1;POLE2;DNMT3B;IGF2BP2;NOLC1;RAD51AP1;MICB;SSB;BRIX1;MTF2;CDCA5;MSH6;TFAM;RAD54B;TMEM177;POLR3G;HAS3;MIS18A;BUB1B;CDK1;ORC1;GINS2;PAK1IP1;GMNN;DDIAS;AKIRIN1;NUDT1;CDC25A;RRAS2;BUB3;PRPS1;GAL;FEN1;MCM4;KPNA2;HMGB3;NUP37;SMS;RFC3;GINS4;PRIM1;ECT2;CSE1L;DSCC1;WD…	0.428938	8.92155	<0.001	DSG2;SLC16A1;IGF2BP2;ECT2;HMMR;CCNB1;CCNA2;HAS3;RRM2;DDX21;RFC3;BUB1;ITPR3;MAT2A;FUBP1;BUB1B;CDC20;KPNA2;IDO1;CDCA5;M6PR;NOLC1;KIF4A;MICB;RRAS2;KIF2C;RAD51AP1;DEK;PAICS;FEN1;WDHD1;NCAPH;NUDT15;CDC6;ABCE1;MCM4;AKIRIN1;MTHFD1;NPM1;SINHCAF;HMGA1;CTSC;MCM3;CDK1;MTHFD2;NDC1;INTS13;HSPD1;NCAPG2;IFITM1;TRIM22;G3BP1;BIRC5;MSH2;PAK1IP1;MCM6;MCM10;TMPO;NOC3L;AURKB;DDX18;MIS18BP1;CEBPZ;NUP107;TFAM;SPC25;PUS…	0.327291	21.3506	<0.001	GPR176;HAS3;SPRY4;RAB3B;CCNB1;MICB;OLFM1;GPC4;NPM1;IGF2BP2;HMGB3;AURKB;NUP37;SLC6A8;ETV4;MFGE8;EGLN3;PITPNC1;CAPRIN2;TMEFF1;DHFR;PMAIP1;CLDN6;PRKX;CDCA5;LSR;LARGE2;KCNS3;TTLL12;SORL1;LCK;FGF2;NFE2L3;LRP8;ADGRG2;ETV1;KIF5C;GPR19;DNMT3B;SLC39A10;ELOVL6;MCM4;AEN;AUTS2;SLC29A1;NUP107;AKIRIN1;TUBB4B;VSNL1;PAK1;NMU;GJA1;RFC3;SCNN1A;MCM7;TNNT1;CD24;MAT2A;RRM2;JARID2;CHEK1;ORC1;EPHA1;AZIN1;GINS2;SMS;CHST…	-0.290851	-5.65921	<0.001	MYO19;BUB1;ST6GAL1;ZNF589;BUB3;PNISR;MTF2;SNRPN;CASP3;ZGRF1;HMMR;PNN;SLC6A8;GAD1;CHEK1;SALL2;LCK;MIS18BP1;EGLN3;MAD2L2;RBBP8;NCAPH;RPS24;RCC2;NDC1;SEPHS1;ILF3;NTHL1;MCM10;MTHFD1;SRA1;ERCC6L;KCNS3;PARP1;WDHD1;DNMT3A;PRIM2;NFYB;MSH2;SRSF7;PAK1;TIA1;DBNDD1;RNF138;LRRN1;ECT2;MGME1;PASK;DNA2;HMGB3;MCM4;CDC20;PRKX;CCNA2;HNRNPAB;POU5F1;CDC25A;DSCC1;KIF4A;BUB1B;PARPBP;EXOSC9;MSH6;DEK;PIM2;NCAPG2;RFC3;BIR…
BENPORATH_PROLIFERATION	147	139	CENPN;BUB1;ANLN;PBK;DCUN1D5;NDC80;TOP2A;NCAPG;AURKA;NUF2;CDKN3;TTK;MTFR2;CTSV;RRM2;MAD2L1;CENPE;CDCA7;TYMS;RAD51AP1;UBE2T;CDCA5;SUV39H2;CENPF;ATAD2;RANBP1;RAD51;CDK1;DTL;CKS2;GNB4;CNIH4;NEK2;CSNK1G1;KPNA2;CCNB2;CENPA;CENPU;CSE1L;ASPM;CKS1B;RACGAP1;MND1;PDSS1;AGFG1;PFDN2;EXO1;HDAC2;BIRC5;PTTG1;PRC1;GTPBP4;RFC4;KNSTRN;MSH2;SNRPG;PDCD5;C1orf112;MAGOHB;DBF4;STMN1;SNRPD1;SPAG5;CMSS1;TMSB10;CMC2;RAD54L…	0.621518	16.8527	<0.001	CENPN;BUB1;ANLN;PBK;DCUN1D5;NDC80;TOP2A;NCAPG;AURKA;NUF2;CDKN3;TTK;MTFR2;CTSV;RRM2;MAD2L1;CENPE;CDCA7;TYMS;RAD51AP1;UBE2T;CDCA5;SUV39H2;CENPF;ATAD2;RANBP1;RAD51;CDK1;DTL;CKS2;GNB4;CNIH4;NEK2;CSNK1G1;KPNA2;CCNB2;CENPA;CENPU;CSE1L;ASPM;CKS1B;RACGAP1;MND1;PDSS1;AGFG1;PFDN2;EXO1;HDAC2;BIRC5;PTTG1;PRC1;GTPBP4;RFC4;KNSTRN;MSH2;SNRPG;PDCD5;C1orf112;MAGOHB;DBF4;STMN1;SNRPD1;SPAG5;CMSS1;TMSB10;CMC2;RAD54L…	0.629017	10.9602	<0.001	ANLN;TOP2A;CDCA7;RRM2;AURKA;ATAD2;BUB1;KPNA2;CDCA5;GPSM2;PBK;TFRC;NCAPG;PRC1;TTK;RAD51AP1;MAD2L1;TYMS;DEK;NDC80;RACGAP1;PKMYT1;ASPM;CDKN3;CKS2;CENPE;NEK2;CCNB2;CENPF;MCM3;CDK1;DBF4;NUF2;EXO1;CENPA;CTSV;BIRC5;MSH2;KNSTRN;RAD54L;CENPU;DTL;RAD51;MCM2;GART;PRIM2;PCNA;PDCD10;UBE2T;RDX;CENPN;RFC4;CTPS1;CSE1L;PPIL1;CKS1B;ANKRD27;MYBL2;SPAG5;MTFR2;NMI;SRPK1;LBR;GTPBP4;STMN1;GNB4;LRP8;C1orf112;SUV39H2;CDT…	0.476075	16.2124	<0.001	APOBEC3B;PRC1;PTS;ANLN;A2M;CMC2;CDCA5;MYBL2;TMSB10;NFE2L3;LRP8;C1orf112;EXO1;EMC8;TYMS;A1BG;RRM2;RRAGD;PSMA3;MTFR2;CKS2;PCNA;LBR;ASPM;PTTG1;CENPA;BUB1;AVL9;COX5A;SNRPD1;CHAF1B;CDCA7;NCS1;PRIM2;RAD51;CDKN3;SNRPG;DEK;MARCO;RAD54L;PKMYT1;AURKA;SEM1;TFRC;DAP3;MAD2L1;SRPK1;ANKRD27;NEK2;CCNB2;CSE1L;DTYMK;STMN1;ATAD2;ARF1;S100A11;DTL;FAM3C;NUDT5;DCUN1D5;BIRC5;CDT1;ILF2;PPIL1;GDI2;CTPS1;RFC4;LGALS8;MCM2;…	-0.55658	-9.18987	<0.001	KNSTRN;PSMA3;LBR;CEBPG;MTFR2;CMC2;MAGOHB;CENPE;HSPA14;HDAC2;MRPL9;DBF4;BUB1;IDH2;RRAGD;SEM1;PDCD5;NUDT5;ILF2;SNRPG;CENPN;AURKA;RACGAP1;TTK;PSMB4;SNRPD1;PARP1;RBM8A;SUV39H2;PRIM2;GINS3;MSH2;SLC25A5;COX5A;NCAPG;RANBP1;GGCT;ASPM;TFRC;PRC1;NDUFB5;TMEM14A;C1orf112;CENPA;CENPF;PKMYT1;RAD51;DEK;FANCE;ATAD2;BIRC5;RRM2;MAD2L1;CKS1B;TOP2A;CDKN3;CDCA5;EXO1;CCNB2;CKS2;NDC80;NUF2;RAD51AP1;NEK2;DTYMK;SPAG5;RAD…
BIDUS_METASTASIS_UP	219	203	NRAS;CENPN;DLGAP5;BUB1;PBK;MCM10;WDHD1;CDC6;TPX2;AURKA;DEPDC1;PLOD2;UBE2C;CCNA2;RRM2;KIF4A;MAD2L1;CHEK1;CCNB1;TSR1;PTP4A1;TYMS;KIF11;CENPF;LMNB1;RRM1;CDK1;PNMA1;GMNN;PAK2;COPS8;PPP1R14C;P4HA1;FEN1;CREB5;RLIM;CCNB2;HMGB3;NCBP2;SMS;KLC1;ECT2;CENPA;FSD1L;DKC1;CSE1L;RACGAP1;SLC35B4;FANCI;BIRC5;SEC23A;RFC4;KNSTRN;TMEM33;TRA2B;DNAAF2;DBF4;HNRNPDL;SNRPD1;HSP90AA1;SQLE;DDX21;PLK4;ODC1;TTF2;STRN3;NCAPH;YW…	0.492627	14.993	<0.001	NRAS;CENPN;DLGAP5;BUB1;PBK;MCM10;WDHD1;CDC6;TPX2;AURKA;DEPDC1;PLOD2;UBE2C;CCNA2;RRM2;KIF4A;MAD2L1;CHEK1;CCNB1;TSR1;PTP4A1;TYMS;KIF11;CENPF;LMNB1;RRM1;CDK1;PNMA1;GMNN;PAK2;COPS8;PPP1R14C;P4HA1;FEN1;CREB5;RLIM;CCNB2;HMGB3;NCBP2;SMS;KLC1;ECT2;CENPA;FSD1L;DKC1;CSE1L;RACGAP1;SLC35B4;FANCI;BIRC5;SEC23A;RFC4;KNSTRN;TMEM33;TRA2B;DNAAF2;DBF4;HNRNPDL;SNRPD1;HSP90AA1;SQLE;DDX21;PLK4;ODC1;TTF2;STRN3;NCAPH;YW…	0.631454	11.847	<0.001	ECT2;SMC4;CCNB1;CCNA2;RRM2;AURKA;DDX21;BUB1;TPX2;KIF4A;NRAS;NUSAP1;UBE2C;PBK;TFRC;LMNB1;PATL1;TFDP1;MAD2L1;PLK4;TYMS;FEN1;CKAP5;RACGAP1;DEPDC1;KIF11;WDHD1;NCAPH;CDC6;NUP153;CCNB2;DKC1;CENPF;CDK1;DBF4;FANCI;CENPA;G3BP1;HSP90AA1;BIRC5;KNSTRN;MCM10;NEMP1;PCBP1;PTP4A1;ASF1B;KNL1;RCOR1;RRM1;TSR1;CHEK1;AZIN1;PRKDC;CDC23;TTF2;PNMA1;HNRNPR;RFC5;HNRNPA2B1;SGMS2;NSD2;CENPN;ERCC6L;RFC4;CSE1L;PLOD2;PAK2;PPP1…	0.37812	15.9768	<0.001	CDK2AP1;CCNB1;PPP1R14C;SLC35B4;HMGB3;SQLE;RAE1;CRKL;DHFR;VDAC1;TPX2;FNDC5;MXD1;TSR1;TYMS;FEM1A;TTF2;SMC1A;PCBP1;RRM2;PLD6;CHEK1;TUBGCP4;MNS1;NEMP1;SRD5A1;CREB5;AZIN1;KLC1;SMS;KCTD6;LMNB1;HNRNPR;HSP90AA1;CENPA;P4HA1;BUB1;KHDRBS1;CCNA2;NSD2;CDC6;RABGGTB;FEN1;MCM10;ASF1B;SNRPD1;MAPK1;SRSF2;WDHD1;AMD1;ECT2;RFC5;ZNF550;G3BP1;UBXN2B;EIF4A3;IFT81;DKC1;NF1;PPP2CA;SMC4;NRAS;AURKA;TFRC;GAS2L3;YWHAE;NFIB;HN…	-0.347607	-6.14915	<0.001	AGAP1;HSF2;NCBP2;PTGES3;HNRNPU;MAPKAPK5;ADNP;HMGXB4;MPHOSPH9;KDM6A;SMC1A;ANKRD54;KNSTRN;HNRNPR;UBXN2B;EIF1;CEBPG;ZNF550;IFT81;MRPL42;EFHC1;SSRP1;CDC23;SRSF1;PLD6;TARDBP;DBF4;BUB1;KNL1;HNRNPA2B1;TTF2;HNRNPDL;ELAVL1;UNK;NONO;CHEK1;SFPQ;KCTD6;RAE1;HNRNPH3;NAP1L1;KHDRBS1;TSR2;NCAPH;CCDC57;CENPN;AURKA;GAS2L3;RACGAP1;SRSF2;DEPDC1;MCM10;SNRPD1;ERCC6L;NFIB;WDHD1;SMC4;VBP1;HNRNPD;TRA2B;PHF10;RNF138;ECT2;R…
BILD_HRAS_ONCOGENIC_SIGNATURE	249	235	CCNA1;IL1A;CXCL8;PTHLH;EREG;IL1B;CXCL1;TFPI2;CCL20;CYP27B1;CXCL3;CXCL5;ZBED2;CXCL2;G0S2;FOSL1;FLRT3;NT5E;IL11;SLC20A1;C6orf141;PTGS2;SLC6A15;CHST11;XIST;FAM83A;PTX3;IER3;TNFRSF12A;CALU;ACOT7;KANK4;TGFA;NOLC1;DUSP6;B3GNT5;COL27A1;SH2D5;SDC4;HBEGF;HOXC6;EHD1;TNFRSF10A;PLAUR;TOP1;NDRG1;SLC2A3;NAMPT;UPP1;PHLDA2;SMTN;PDGFA;MFAP2;TNS4;FOS;IRX2;HNRNPH1;ADAMTS15;EGR1;PIK3CD;FGFBP1;SPRY4;PPIF;TNFRSF10B;FE…	0.471119	15.9868	<0.001	CCNA1;IL1A;CXCL8;PTHLH;EREG;IL1B;CXCL1;TFPI2;CCL20;CYP27B1;CXCL3;CXCL5;ZBED2;CXCL2;G0S2;FOSL1;FLRT3;NT5E;IL11;SLC20A1;C6orf141;PTGS2;SLC6A15;CHST11;XIST;FAM83A;PTX3;IER3;TNFRSF12A;CALU;ACOT7;KANK4;TGFA;NOLC1;DUSP6;B3GNT5;COL27A1;SH2D5;SDC4;HBEGF;HOXC6;EHD1;TNFRSF10A;PLAUR;TOP1;NDRG1;SLC2A3;NAMPT;UPP1;PHLDA2;SMTN;PDGFA;MFAP2;TNS4;FOS;IRX2;HNRNPH1;ADAMTS15;EGR1;PIK3CD;FGFBP1;SPRY4;PPIF;TNFRSF10B;FE…	0.520218	10.0329	<0.001	CCNA1;IL1A;PTHLH;CXCL8;NT5E;IL1B;CXCL1;CCL20;EREG;FOSL1;SH2D5;DUSP6;TGFA;TFPI2;FGFBP1;TNFRSF10B;CYP27B1;ZBED2;FERMT1;SDC4;ITGA2;TNFRSF10A;FAM83A;ITPR3;TNS4;TNFRSF12A;GJB3;SLC20A1;LDLR;NOLC1;CXCL2;LRRC8C;DLL1;TOP1;HBEGF;CXCL3;CDCP1;ARNTL2;B3GNT5;CHST11;SERPINB1;CXCL5;DUSP5;EFNB1;FLRT3;DUSP4;ADRB2;TRIM22;C6orf141;SKP2;BMP2;PTPRE;MCL1;EPHA2;SPRY4;UAP1;PVR;DLST;COL27A1;SEMA4B;MRGPRX3;PHLDA2;GJB5;PIK3…	0.502071	24.3657	<0.001	CCNA1;DUSP6;NAV3;SH2D5;SPRY4;FOSL1;RNF152;TGFA;ANGPTL4;IER3;CYP27B1;PTHLH;ADAM8;KDM7A;MRGPRX3;PNMA2;EGR1;ZBED2;NT5E;TRIB1;FOXQ1;COL12A1;NDRG1;PTGS2;HK2;GJB3;CXCL8;ZNF608;ADRB2;UPP1;PHLDA2;FGFBP1;CD274;ITGA2;LDLR;SLC16A3;SERPINB2;KLF6;ARNTL2;SFN;PDGFA;PPP1R15A;IL1A;MTCL1;MALL;TMEM154;PLAUR;IER2;MID1;SDC4;HBEGF;PIM1;PLXNA2;ZFP36;JUNB;MAST4;STX1A;PIK3CD;CLCF1;UAP1;IL1B;IL11;PTX3;ELK3;PTPRE;B3GNT5;SD…	0.52936	17.3253	<0.001	PI3;PTHLH;COL12A1;FGFBP1;AHNAK2;FAM83A;FN1;NT5E;EREG;FOSL1;CCNA1;PNLIPRP3;IL1A;FLRT3;TNFRSF12A;SH2D5;SERPINB3;TUBA4A;CXCL8;MFAP2;ZBED2;HBEGF;TGFA;TNS4;UPP1;FERMT1;SESN3;IL11;TENT5B;CXCL5;ADAMTS15;IL1B;DUSP6;SMTN;HK2;CHST11;NIPAL1;MALL;SFN;G0S2;ELK3;TMEM45B;SPRY4;TMEM154;MXD1;TFPI2;B3GNT5;MBOAT2;PTPRE;MAP7D1;CALU;KANK4;FLNB;ABCA1;CYP27B1;EFNB1;MFSD2A;SLC2A3;FAM110C;NAMPT;PDGFA;PALMD;PLAUR;LRRFIP1;…
BILD_MYC_ONCOGENIC_SIGNATURE	207	191	LAMC2;ZBED2;PLAU;ERVMER34-1;SLC6A15;NOP16;FGD6;PAICS;BOP1;VMP1;PLEC;NOLC1;MYC;WSB1;PNPT1;AIMP2;XPO5;SMTN;CDCA8;MRTO4;NUFIP1;DKC1;UTP14A;WDR12;ADAMTS15;ABL2;HS6ST2;NLE1;PHB;FGFBP1;NPM1;FARSA;ARNTL2;ATIC;MYBBP1A;RPP40;UTP20;GEMIN5;TGM2;TMEM97;TCOF1;WDR74;CDK2;COL5A1;RNF213;RCL1;HSPD1;ARNTL;PLEKHG3;SLITRK6;RRP9;PTRH2;TRMT1;DDX18;PFKM;SRM;RABEPK;GPATCH4;DCAF4;PDP1;IMP4;C20orf27;MTMR11;NCL;UBIAD1;DGKA…	0.371731	11.5194	<0.001	LAMC2;ZBED2;PLAU;ERVMER34-1;SLC6A15;NOP16;FGD6;PAICS;BOP1;VMP1;PLEC;NOLC1;MYC;WSB1;PNPT1;AIMP2;XPO5;SMTN;CDCA8;MRTO4;NUFIP1;DKC1;UTP14A;WDR12;ADAMTS15;ABL2;HS6ST2;NLE1;PHB;FGFBP1;NPM1;FARSA;ARNTL2;ATIC;MYBBP1A;RPP40;UTP20;GEMIN5;TGM2;TMEM97;TCOF1;WDR74;CDK2;COL5A1;RNF213;RCL1;HSPD1;ARNTL;PLEKHG3;SLITRK6;RRP9;PTRH2;TRMT1;DDX18;PFKM;SRM;RABEPK;GPATCH4;DCAF4;PDP1;IMP4;C20orf27;MTMR11;NCL;UBIAD1;DGKA…	0.44056	8.19462	<0.001	LAMC2;MYC;PLAU;FGFBP1;ZBED2;CDCA8;NOLC1;TGM2;PAICS;ARNTL2;SERPINB1;CDK2;PDP1;NPM1;MST1R;UTP4;FGD6;PNPT1;DKC1;CCDC86;HSPD1;SLITRK6;GEMIN5;DDX18;PLEKHG3;NCL;UTP20;AIMP2;NOL6;TAF4B;PLEC;UTP14A;NGFR;TWNK;TCOF1;AGPAT5;NOP2;ABL2;NFKB2;NUFIP1;CDK4;NOP56;RNF213;ADAMTS15;HS6ST2;DCAF4;PMM2;ATIC;TFB2M;MTMR11;ARNTL;GPATCH4;STMN3;XPO5;SMURF1;WDR12;NOP16;WDR74;TMEM97;ANAPC1;SNHG16;UBIAD1;MYBBP1A;UTP14C;GNL3;DD…	0.350007	14.0742	<0.001	STMN3;COL5A1;ADAM8;ZBED2;AKAP12;LAMC2;TNFAIP2;LTBP2;NPM1;FGFBP1;ARNTL2;SLC6A8;ERVMER34-1;CDK2;COL8A2;UBIAD1;ALS2CL;TTLL12;SORL1;MTMR11;AHNAK;ARNTL;FGD6;IPO4;BEND3;ALG3;TCOF1;KRTAP2-3;TMEM97;PLD6;SMURF1;NOL6;RUNX1;DDAH2;SLC19A1;PLEKHG3;NRP1;UTP20;TGM1;ACSS2;PLAU;PTRH2;CCNG2;PLEKHG2;NOP16;TAF4B;MCRIP2;TGM2;PCOLCE2;CCDC86;FARP1;EMP1;CDCA8;SCFD2;DHODH;HSPA1A;MST1R;DKC1;DDX18;NOLC1;C19orf48;ABCC3;MICA…	0.212954	6.61395	<0.001	COL1A1;FGFBP1;COL5A1;LAMC2;PLAU;ZBED2;TGM1;SLITRK6;PLEC;GPRC5A;ADAMTS15;NRP1;AHNAK;EMP1;SMTN;TGM2;AKAP12;DAB2;SORL1;ABL2;TUBA1A;MYC;ABCC3;SMURF1;SLC6A15;CCDC86;PDP1;SSH3;PMM2;MTMR11;BOP1;SERPINB1;DDX10;ATP2B4;FGD6;KCNQ5;ALS2CL;SLC12A8;TTLL12;FGF11;UTP4;NOL6;SNHG16;GOLGA2;PFKM;DUOX1;KRTAP2-3;ARNTL2;PNPT1;C12orf66;SRM;FAM168A;KHNYN;DCAF4;MEG3;RHBDF1;DDX18;UTP14C;MYBBP1A;NUFIP1;NOLC1;XPO5;COL8A2;RNF…
BLUM_RESPONSE_TO_SALIRASIB_DN	341	325	SCG5;SPANXA1;AURKB;KIF20A;BUB1;PBK;KIF23;NDC80;TOP2A;CDC6;TPX2;NCAPG;AURKA;HMMR;SGPP1;CDC20;CDKN3;TTK;PLOD2;UBE2C;CCNA2;RRM2;IRS1;GALNT2;TK1;KIF4A;MAD2L1;SMC2;CHEK1;ENO1;TRIP13;POLE2;TYMS;RAD51AP1;KIF11;PLK1;MTF2;CENPF;NRIP1;MSH6;HSPA2;ENC1;RANBP1;RRM1;BUB1B;ZWINT;RAD51;ABCD3;CBX3;CCNE2;CDC45;CDK1;ORC1;GINS2;GMNN;CKS2;MKI67;CDC25A;NEK2;PRPS1;RNASEH2A;LSM5;FEN1;KPNA2;VRK1;CCNB2;HMGB3;RFC3;ID1;FBXO…	0.454728	17.9143	<0.001	SCG5;SPANXA1;AURKB;KIF20A;BUB1;PBK;KIF23;NDC80;TOP2A;CDC6;TPX2;NCAPG;AURKA;HMMR;SGPP1;CDC20;CDKN3;TTK;PLOD2;UBE2C;CCNA2;RRM2;IRS1;GALNT2;TK1;KIF4A;MAD2L1;SMC2;CHEK1;ENO1;TRIP13;POLE2;TYMS;RAD51AP1;KIF11;PLK1;MTF2;CENPF;NRIP1;MSH6;HSPA2;ENC1;RANBP1;RRM1;BUB1B;ZWINT;RAD51;ABCD3;CBX3;CCNE2;CDC45;CDK1;ORC1;GINS2;GMNN;CKS2;MKI67;CDC25A;NEK2;PRPS1;RNASEH2A;LSM5;FEN1;KPNA2;VRK1;CCNB2;HMGB3;RFC3;ID1;FBXO…	0.504841	10.2625	<0.001	TOP2A;HMMR;SMC4;CCNA2;RRM2;AURKA;RFC3;BUB1;TRIP13;KIF20A;TPX2;PLK1;BUB1B;CDC20;KPNA2;SOX9;MKI67;KIF4A;GPSM2;NUSAP1;KIF23;UBE2C;PBK;NCAPG;PRC1;TTK;KIF2C;RAD51AP1;DNMT1;TFDP1;MAD2L1;PLK4;TYMS;DEK;VRK1;FEN1;NDC80;CDKN3;KIF11;CKS2;CDC6;CDK2;MTHFD1;SMC2;NEK2;USP1;CEMIP2;CCNB2;CENPF;INCENP;IRS1;MCM3;CDK1;LDHA;ORC6;EXO1;ZWINT;CDC25B;CENPA;STIL;KIF20B;HSP90AA1;TOPBP1;MSH2;MCM6;TMPO;AURKB;SGPP1;SKP2;NUP10…	0.363124	22.4899	<0.001	RGS4;CDK2AP1;SOX9;CNN3;ATP5MC3;ENC1;PRC1;HMGB3;AURKB;PRSS23;OPN3;PTTG3P;TNS3;MID1;MATN2;DHFR;JUNB;WWTR1;CDK2;GALNT2;MYBL2;EBP;UBE2N;SDC1;TPX2;F2R;PSMC3IP;DHCR24;CYP1B1;SUV39H1;LMNA;VRK1;EXO1;CKB;LDHA;NUP107;TUBB4B;DDX39A;TUBB2A;TYMS;FASN;RFC3;SMC1A;RRM2;HMGB1;PKM;CHEK1;B4GALT5;FOSB;ORC1;SKP2;NR2F1;CKS2;PCNA;ATP5MF;RECQL4;GINS2;TK1;FBXO5;PTTG1;MOK;HNRNPR;HSP90AA1;ANKH;CENPA;MCM6;ENO1;BUB1;FOS;CCNA…	-0.499771	-9.78124	<0.001	SNRPA1;PRPS1;HSPA2;MCCC2;SRSF1;PLK1;MID1;HSPA14;TRIP13;BUB1;TUBG1;SRSF6;HNRNPA2B1;DCK;MTF2;FKBP3;TUBB;TOP2B;HMMR;RPA1;CHEK1;SLC27A2;RIPK4;SFPQ;RFX5;DBP;KIF23;EWSR1;ANP32A;GAMT;RBX1;AURKA;SRP9;SRSF10;VRK1;ZNF443;MKI67;SRSF2;NDUFB3;RBM14;TTK;SLC9A3R1;NTHL1;SOX4;MTHFD1;ORC6;SNRPD1;CCNE2;VDAC3;PARP1;CD37;SMC4;TECR;CYB5A;TRA2B;NFYB;HMG20B;HMGB1;MSH2;SRSF7;SRSF3;HNRNPM;TIA1;NCAPG;CKB;RANBP1;LSM5;HMGB3;…
FISCHER_DREAM_TARGETS	968	870	AURKB;CENPN;SPC25;SLC16A1;DLGAP5;KIF20A;BUB1;CEP55;ANLN;PBK;E2F7;KIF23;MCM10;NDC80;TOP2A;NUP155;WDHD1;CDC6;RTTN;TPX2;NCAPG;AURKA;HMMR;DEPDC1B;SHCBP1;KIF14;PRR11;CDC20;SKA2;UBE2S;DEPDC1;NUF2;PAICS;CDCA2;CDKN3;TTK;MTFR2;UBE2C;CCNA2;KIF18B;TIPIN;RRM2;KIF18A;TK1;KIF4A;MAD2L1;CENPE;SMC2;MELK;CHEK1;XRCC4;CCNB1;CKAP2L;CENPK;CDCA7;NDC1;TRIP13;G2E3;POLE2;LRR1;BORA;DNMT3B;SMC3;FAM111B;HJURP;NOLC1;EXOSC3;TE…	0.503482	27.4699	<0.001	AURKB;CENPN;SPC25;SLC16A1;DLGAP5;KIF20A;BUB1;CEP55;ANLN;PBK;E2F7;KIF23;MCM10;NDC80;TOP2A;NUP155;WDHD1;CDC6;RTTN;TPX2;NCAPG;AURKA;HMMR;DEPDC1B;SHCBP1;KIF14;PRR11;CDC20;SKA2;UBE2S;DEPDC1;NUF2;PAICS;CDCA2;CDKN3;TTK;MTFR2;UBE2C;CCNA2;KIF18B;TIPIN;RRM2;KIF18A;TK1;KIF4A;MAD2L1;CENPE;SMC2;MELK;CHEK1;XRCC4;CCNB1;CKAP2L;CENPK;CDCA7;NDC1;TRIP13;G2E3;POLE2;LRR1;BORA;DNMT3B;SMC3;FAM111B;HJURP;NOLC1;EXOSC3;TE…	0.642362	15.1056	<0.001	ANLN;MYC;SLC16A1;MELK;TOP2A;CEP55;ECT2;BCAR3;CDCA7;HMMR;SMC4;CKAP2L;CCNB1;CCNA2;CDCA8;RRM2;AURKA;DDX21;FOXM1;ATAD2;RFC3;BUB1;TRIP13;MAT2A;PLSCR1;KIF20A;ARHGAP11A;TPX2;PLK1;BUB1B;KIFC1;CDC20;KPNA2;MKI67;CDCA5;PRR11;LDLR;NOLC1;KIF4A;GPSM2;NUSAP1;KIF23;SHCBP1;UBE2C;STAT1;PBK;CIP2A;UHRF1;KIF18A;NCAPG;PRC1;TTK;KIF2C;RAD51AP1;LMNB1;DNMT1;PATL1;TOP1;TFDP1;MAD2L1;KIF14;IFIH1;PLK4;DEK;PAICS;DEPDC1B;VRK1;F…	0.410851	70.8959	<0.001	CCNB1;APOBEC3B;DNAJC9;HSPE1;RNPS1;PRC1;BCAR3;CTDSPL2;GADD45A;NUCKS1;HMGB3;AURKB;LDLR;ANLN;SAPCD2;MASTL;GPR180;LNPK;CENPW;CMC2;PIM1;DHFR;PMAIP1;SEC14L1;MZT1;TCTN2;CDK2;GPD2;CDR2;NET1;CDCA5;MYBL2;EBP;TUBA1C;ARL13B;XRCC1;TPX2;PSMC3IP;GTPBP2;SUV39H1;ARRDC3;E2F2;GABPB1;C1orf112;UHRF1;HMGB2;CCDC34;CACYBP;GPR19;DNMT3B;UBR7;VRK1;EXO1;HNRNPA1;MCM4;AEN;BTG1;SLC29A1;CDCA3;NUP107;MMS22L;DCLRE1B;DDX39A;SPC24;…	-0.561141	-12.2875	<0.001	SMARCC1;LCORL;SPATS2;CBX3;PPP3R1;ZNF695;RPIA;SP1;CREBZF;PKNOX1;CSE1L;ZNF92;PRR11;WDR46;ZNF100;FOXRED1;KAT7;RAPGEF6;SKP2;NF2;GTPBP2;SPATA5;ARL6IP6;XRCC4;AHI1;CASP8AP2;EIF2AK3;RFWD3;GPATCH11;PDS5B;TRIM37;GPR19;KPNA2;PTBP1;ZNF45;KIF20B;GSTCD;SMC6;UTP15;RTTN;SMC3;ZNF24;DOLPP1;CEP83;HDGF;NUP88;MIS12;BRIX1;PTGES3;DDIAS;HNRNPU;AGPAT5;TAF5;IPO11;KATNA1;FNBP4;TDP1;HMGXB4;MAT2A;SUPT16H;ORC2;CMSS1;RFC1;MPHO…
FISCHER_G2_M_CELL_CYCLE	236	225	HMGA2;AURKB;KIF20A;BUB1;CEP55;ANLN;PBK;KIF23;PLAU;NDC80;TOP2A;TPX2;AURKA;HMMR;DEPDC1B;SHCBP1;ANXA3;KIF14;CDC20;UBE2S;DEPDC1;NUF2;CDCA2;TTK;UBE2C;CCNA2;KIF18B;KIF18A;MAD2L1;CENPE;MELK;CCNB1;CKAP2L;CSPG4;NDC1;TRIP13;HJURP;KIF11;PLK1;CENPF;TSN;VANGL1;BCAR3;NEIL3;BUB1B;ANP32E;DR1;SLC25A24;CDK1;PSRC1;CKS2;WSB1;MKI67;KIF5B;NEK2;BUB3;SMTN;CDCA8;KPNA2;CCNB2;HMGB3;NUP37;ECT2;KIF15;CENPA;ASPM;CKS1B;RACGAP1…	0.52496	18.1674	<0.001	HMGA2;AURKB;KIF20A;BUB1;CEP55;ANLN;PBK;KIF23;PLAU;NDC80;TOP2A;TPX2;AURKA;HMMR;DEPDC1B;SHCBP1;ANXA3;KIF14;CDC20;UBE2S;DEPDC1;NUF2;CDCA2;TTK;UBE2C;CCNA2;KIF18B;KIF18A;MAD2L1;CENPE;MELK;CCNB1;CKAP2L;CSPG4;NDC1;TRIP13;HJURP;KIF11;PLK1;CENPF;TSN;VANGL1;BCAR3;NEIL3;BUB1B;ANP32E;DR1;SLC25A24;CDK1;PSRC1;CKS2;WSB1;MKI67;KIF5B;NEK2;BUB3;SMTN;CDCA8;KPNA2;CCNB2;HMGB3;NUP37;ECT2;KIF15;CENPA;ASPM;CKS1B;RACGAP1…	0.665352	12.4532	<0.001	ANLN;PLAU;MELK;TOP2A;CEP55;ECT2;HMGA2;BCAR3;HMMR;CKAP2L;CCNB1;CCNA2;CDCA8;AURKA;FOXM1;BUB1;TRIP13;MAT2A;KIF20A;ARHGAP11A;TPX2;PLK1;SLC25A24;BUB1B;KIFC1;CDC20;KPNA2;MKI67;LDLR;GPSM2;NUSAP1;KIF23;SHCBP1;UBE2C;STAT1;PBK;KIF18A;PRC1;TTK;KIF2C;MAD2L1;KIF14;PLK4;DEPDC1B;NDC80;CKAP5;CKAP2;RACGAP1;DEPDC1;ASPM;KIF11;NCAPH;KIF18B;CKS2;FAM83D;CDCA2;ANXA3;CENPE;NEK2;CCNB2;HJURP;CENPF;CDK1;DBF4;ACSL4;NUF2;NDC…	0.438852	20.2393	<0.001	HMGA2;CCNB1;TNFAIP2;PRC1;BCAR3;HMGB3;AURKB;LDLR;ANLN;SAPCD2;NUP37;MID1;JADE2;HMGCR;CDR2;TJP1;NET1;ELK3;TPX2;HMGB2;LAMC1;BTG1;CDCA3;TGIF1;TTF2;MAT2A;BAG3;KIFC1;KIF14;PSRC1;DR1;CKS2;LBR;ASPM;PTTG1;PLAU;SLCO1B3;NDE1;SPA17;CENPA;BUB1;CCNA2;ANP32E;TRIP13;CDC20;MKI67;PIF1;PSMD11;AMD1;ECT2;SERTAD3;TUBB;KCTD9;DUSP4;NIF3L1;HJURP;NUP50;CDCA8;UBE2D1;FAM83D;VANGL1;HSPA1L;JPT1;KIF5B;KIF2C;AURKA;EIF2AK3;GAS2L3…	-0.486876	-8.36193	<0.001	PLK1;MID1;CENPE;TRIP13;FAM110A;DBF4;BUB1;ARL4A;ADGRG6;BUB3;TTF2;FOXM1;ARL6IP1;TUBB;SERTAD3;HMMR;DZIP3;JADE2;ARHGAP11A;DCLRE1C;SFPQ;ANP32E;DCP2;NEIL3;METTL4;ARHGAP19;KIF18A;KIF23;SIX4;HP1BP3;TUBD1;SGO2;CENPL;CLK4;DBF4B;NCAPH;BTG1;AURKA;NDC1;MKI67;GAS2L3;CNTROB;FAM83D;RACGAP1;TTK;ARHGEF39;CDKN1B;TNFAIP8L1;DEPDC1;NIF3L1;GOT1;NFYB;HMG20B;ECT2;ASPM;HMGB3;CDCA8;PRC1;GTSE1;POLQ;CDC20;KIF11;IQGAP3;CCNA2;…
GO_CELL_CYCLE_DNA_REPLICATION	65	63	E2F7;TIPIN;POLE2;POLE4;RAD51;CDC45;TERF2;GMNN;GINS1;FEN1;MCM4;RFC3;FBXO5;PRIM1;RFC2;RPA3;RFC4;DONSON;DBF4;E2F8;CDT1;PRIM2;ATRX;POLE3;MCM6;PCNA;ZPR1;MCM3;CDC7;MCM2;ATAD5;CHEK2;MCM5;RPA1;MCM7;POLD2;RFC5;ORC3;SENP2;POLD1;DBF4B;POLE;UPF1;BRCA2;POLD4;POLA2;WIZ;RPA2;INO80;ZMPSTE24;LIG1;POLA1;POLD3;DNA2;ZNF830;RFC1;TERF1;MCMDC2;RTEL1;AICDA;DACH1;FGFR1;BCL6	0.55367	10.8319	<0.001	E2F7;TIPIN;POLE2;POLE4;RAD51;CDC45;TERF2;GMNN;GINS1;FEN1;MCM4;RFC3;FBXO5;PRIM1;RFC2;RPA3;RFC4;DONSON;DBF4;E2F8;CDT1;PRIM2;ATRX;POLE3;MCM6;PCNA;ZPR1;MCM3;CDC7;MCM2;ATAD5;CHEK2;MCM5;RPA1;MCM7;POLD2;RFC5;ORC3;SENP2;POLD1;DBF4B;POLE;UPF1;BRCA2;POLD4;POLA2;WIZ;RPA2;INO80;ZMPSTE24;LIG1	0.638567	8.13861	<0.001	RFC3;FEN1;MCM4;MCM3;DBF4;E2F7;MCM6;RAD51;GINS1;POLE3;MCM2;FBXO5;PRIM2;PCNA;RFC5;CDC45;CDC7;RFC4;E2F8;PRIM1;POLD3;POLE2;SENP2;CDT1;DNA2;BRCA2;ORC3;POLD1;POLA1;POLA2;DBF4B;ATAD5;LIG1;INO80;ZMPSTE24;TIPIN;ZPR1;DONSON;RPA3;MCM5;POLE;RPA1;TERF2;ATRX;RTF2;ZNF830;POLD2;RFC2;RFC1;UPF1;TERF1	0.316514	6.55192	<0.001	MCM4;E2F8;RFC3;MCM7;PCNA;FBXO5;MCM6;FEN1;ATAD5;E2F7;RFC5;PRIM2;POLE3;RAD51;AICDA;PRIM1;POLA1;DBF4B;RPA3;MCM5;CDC45;CDT1;ZNF830;RFC4;MCM2;POLA2;DNA2;GINS1;RTF2;GMNN;CDC7;DBF4;ZMPSTE24;CHEK2;WIZ;POLE4;TERF1;ORC3;LIG1;MCM3;RFC2;POLD3;TIPIN;RPA1	-0.659529	-8.46925	<0.001	RPA1;POLE4;BRCA2;ZNF830;DBF4B;POLE3;ATAD5;PRIM2;POLD3;TIPIN;DNA2;MCM4;E2F8;RAD51;RFC3;FBXO5;E2F7;RPA3;POLA2;POLA1;POLE;POLE2;RFC2;GINS1;RFC5;DONSON;FEN1;PRIM1;CDC45;POLD1;MCM6;CDC7;MCM3;PCNA;RPA2;RFC4;LIG1;MCM5;CDT1;MCM2
GO_CELL_CYCLE_G1_S_PHASE_TRANSITION	310	269	CCNA1;INHBA;E2F7;MCM10;CDC6;AURKA;KIF14;CDKN2A;CDKN3;CCNA2;RRM2;CDK6;CCNB1;POLE2;TYMS;MYC;POLE4;MNAT1;CCNE2;CDC45;CDK1;ORC1;GMNN;CDC25A;PPAT;ITGB1;MCM4;FBXO5;PRIM1;BCAT1;RPA3;PSME3;RBL1;GTSE1;DBF4;MIR21;EGFR;RFWD3;DACT1;MCM8;E2F3;ORC2;CDC25C;CCND1;PLK2;PML;CDK2;E2F8;CDT1;USP37;IQGAP3;CCL2;SFN;BAX;PRIM2;SKP2;CACUL1;EIF4G1;CCNH;POLE3;ORC6;CDK2AP2;MCM6;EZH2;ADAM17;EIF4E;CCNE1;PCNA;LSM11;BACH1;RCC1;Z…	0.296842	10.7381	<0.001	CCNA1;INHBA;E2F7;MCM10;CDC6;AURKA;KIF14;CDKN2A;CDKN3;CCNA2;RRM2;CDK6;CCNB1;POLE2;TYMS;MYC;POLE4;MNAT1;CCNE2;CDC45;CDK1;ORC1;GMNN;CDC25A;PPAT;ITGB1;MCM4;FBXO5;PRIM1;BCAT1;RPA3;PSME3;RBL1;GTSE1;DBF4;MIR21;EGFR;RFWD3;DACT1;MCM8;E2F3;ORC2;CDC25C;CCND1;PLK2;PML;CDK2;E2F8;CDT1;USP37;IQGAP3;CCL2;SFN;BAX;PRIM2;SKP2;CACUL1;EIF4G1;CCNH;POLE3;ORC6;CDK2AP2;MCM6;EZH2;ADAM17;EIF4E;CCNE1;PCNA;LSM11;BACH1;RCC1;Z…	0.369786	7.499	<0.001	CCNA1;INHBA;MYC;ITGB1;CCNB1;CCNA2;RRM2;CDK6;AURKA;EGFR;TFDP1;KIF14;TYMS;CDKN3;CDC6;MCM4;FAM83D;CDK2;ADAM17;RB1;MCM3;CDK1;DBF4;ORC6;PPAT;E2F7;GTSE1;MCM6;MCM10;RCC1;SKP2;SLFN11;PRKDC;RBBP8;POLE3;RFWD3;MCM2;FBXO5;PRIM2;PCNA;CCND1;CDC45;RDX;CDC25A;WEE1;CDC7;IQGAP3;MCM8;CUL4A;E2F3;ANKRD17;E2F8;PSME3;ORC1;PML;PRIM1;CDK18;E2F4;MNAT1;POLE2;DHFR;PLK2;SENP2;CDK4;RBL2;CDT1;CDC25C;CRLF3;CUL2;ANXA1;CNOT1;CNOT…	0.242472	13.0403	<0.001	CCNA1;DACT1;KANK2;CCNB1;CAMK2A;CCND1;INHBA;GADD45A;PLK2;SFN;GJC2;FHL1;CDKN1A;DHFR;LSM11;CTDSPL;KLF11;E2F3;CDK2;BTG2;PLK3;PPP3CA;BACH1;RPL26;MCM4;GFI1;CUL2;TYMS;E2F8;MCM7;RRM2;CUL4B;KIF14;ORC1;SKP2;TMEM14B;GLI1;PCNA;E2F4;MAX;FBXO5;DCUN1D3;PIM2;PLPP2;MCM6;CACUL1;ITGB1;KHDRBS1;CCNA2;RFWD3;CDC6;MCM10;CNOT6L;MCM8;TRIM39;E2F7;E2F6;PRIM2;ORC6;SUSD2;POLE3;NACC2;CDKN3;FAM83D;GFI1B;USP26;PRIM1;AURKA;POLA1;…	-0.302338	-5.57518	<0.001	RCC1;CDK18;TMEM14B;DBF4;FAM107A;PHB2;BTN2A2;EIF4EBP1;CNOT9;DDRGK1;CTDSP1;AIF1;PHF8;RPA1;SLFN11;CCNH;CDK5;BTG2;PSME1;PRMT1;POLE4;CDK4;APEX1;KLF11;PTPN6;PAF1;KHDRBS1;RBBP8;ID4;CDK16;CNOT10;AURKA;CNOT8;CDK10;FAM83D;POLE3;CDKN1B;CDK2AP2;SOX4;MCM10;ORC6;MEPCE;TRIAP1;CCNE2;PRMT2;MDM2;PRIM2;PSME2;MUC1;GTSE1;MCM4;IQGAP3;CCNA2;CDC25A;E2F8;WEE1;CASP2;BAX;PIM2;MCM8;CDK2;JADE1;FBXO5;RRM2;E2F7;PLPP2;CCNB1;CDK…
GO_CELL_CYCLE_G2_M_PHASE_TRANSITION	273	257	HMGA2;AURKB;CDC6;TPX2;AURKA;HMMR;KIF14;CCNA2;MELK;CHEK1;CCNB1;PHLDA1;BORA;PLK1;CENPF;HSPA2;MNAT1;CDK1;DTL;ORC1;CDC25A;NEK2;CEP290;CCNB2;MAPRE1;FBXO5;PSME3;MASTL;DONSON;NPM1;GTSE1;ODF2;MIR21;CDC25B;PSMB7;HSP90AA1;NBN;HAUS3;PSMD13;AJUBA;BRCA1;PLK4;PSMD12;PSMB4;PSMA3;CDC25C;CCND1;PSMD14;PSMA7;YWHAE;PSMC6;CDK2;TUBG1;PSMC3;NEDD1;PSMD2;FOXM1;PSMA2;ACTR1A;PSMB3;SKP2;PSMD9;NDE1;CLSPN;CSNK1D;USP47;PSMD11;…	0.363399	12.7711	<0.001	HMGA2;AURKB;CDC6;TPX2;AURKA;HMMR;KIF14;CCNA2;MELK;CHEK1;CCNB1;PHLDA1;BORA;PLK1;CENPF;HSPA2;MNAT1;CDK1;DTL;ORC1;CDC25A;NEK2;CEP290;CCNB2;MAPRE1;FBXO5;PSME3;MASTL;DONSON;NPM1;GTSE1;ODF2;MIR21;CDC25B;PSMB7;HSP90AA1;NBN;HAUS3;PSMD13;AJUBA;BRCA1;PLK4;PSMD12;PSMB4;PSMA3;CDC25C;CCND1;PSMD14;PSMA7;YWHAE;PSMC6;CDK2;TUBG1;PSMC3;NEDD1;PSMD2;FOXM1;PSMA2;ACTR1A;PSMB3;SKP2;PSMD9;NDE1;CLSPN;CSNK1D;USP47;PSMD11;…	0.437696	8.56598	<0.001	PHLDA1;MELK;HMGA2;HMMR;CCNB1;CCNA2;AURKA;FOXM1;TPX2;PLK1;KIF14;PLK4;PSMD5;CKAP5;PKMYT1;CDC6;PSMB9;TAF2;CDK2;NPM1;AJUBA;NEK2;CCNB2;CLSPN;CENPF;CDK1;BORA;CDC25B;GTSE1;RAD21;HSP90AA1;TOPBP1;AURKB;NEDD1;SKP2;CHEK1;DTL;HAUS6;PSMA6;MASTL;DYRK3;FBXO5;BRCA1;APP;NBN;HAUS2;PSMC1;CCND1;CDC25A;WEE1;CDC7;NDE1;PSMD2;PSME3;ORC1;DYNC1I2;MNAT1;ODF2;YWHAG;CNTRL;PSMD12;PSMD14;BLM;CDK4;TUBB;CEP72;CDC25C;BACH1;PSMB8;…	0.242406	12.0989	<0.001	PHLDA1;HMGA2;CCNB1;KCNH5;CCND1;NPM1;AURKB;FHL1;CDKN1A;MASTL;CDK2;PLK3;TPX2;PRKAR2B;BACH1;TUBB4B;SSNA1;PSMD2;BLM;PAXIP1;FBXL22;CHEK1;KIF14;ORC1;SKP2;CETN2;PSMA3;FBXO5;HAUS7;NDE1;PSMD6;HSP90AA1;CLSPN;ZFYVE19;KHDRBS1;CCNA2;HUS1;CENPJ;CDC6;ATAD5;PSMD11;TRIM39;PSMC1;TUBB;PSMB2;FBXL6;PPME1;PSMD13;STOX1;CEP41;PKMYT1;AURKA;YWHAE;HAUS6;PSMD1;TOPBP1;PSMC6;PPP2R1A;CEP76;CEP78;NEK2;CCNB2;DBF4B;TUBA4A;FBXW11;…	-0.358448	-6.62055	<0.001	PSMB2;PAXIP1;SKP1;AKAP8;ESRRB;FOXO4;CCP110;ALMS1;LCMT1;PSMB8;PSMA3;HAUS3;NPM1;MECP2;PPP2R2A;FZR1;NEDD1;CEP63;HSPA2;CEP192;PSMA5;HAUS6;CEP135;PSMD4;PSMB1;BRCC3;PLK1;CTC1;PSMB6;CETN2;UIMC1;RAD17;TUBG1;MRNIP;PSMC4;PSMA4;FOXM1;PSMB7;TUBB;PINX1;KDM8;KAT14;HMMR;PRKAR2B;PSMB10;CHEK1;CCNH;PSMA2;PSME1;CDK4;PCM1;ZFYVE19;ENSA;MASTL;PCNT;BLM;WNT10B;PSMC3;FBXL15;KHDRBS1;HAUS7;AKAP8L;SYF2;ZNF830;CLSPN;DBF4B;RB…
HALLMARK_E2F_TARGETS	200	192	AURKB;SPC25;DLGAP5;TOP2A;AURKA;HMMR;CDKN2A;CDC20;UBE2S;DEPDC1;PAICS;CDKN3;LYAR;KIF18B;TIPIN;RRM2;TK1;KIF4A;MAD2L1;CENPE;MELK;CHEK1;TRIP13;SMC3;NOLC1;RAD51AP1;PLK1;UBE2T;MYC;LMNB1;DIAPH3;ATAD2;RANBP1;POLE4;BUB1B;ANP32E;CDK1;CKS2;DCLRE1B;MKI67;CDC25A;GINS1;PRPS1;RNASEH2A;MCM4;CDCA8;KPNA2;CCNB2;HMGB3;RFC3;GINS4;PSMC3IP;CSE1L;DSCC1;RFC2;CKS1B;RPA3;RACGAP1;RAN;TIMELESS;KIF2C;ILF3;BIRC5;PTTG1;MSH2;DONS…	0.629612	18.9609	<0.001	AURKB;SPC25;DLGAP5;TOP2A;AURKA;HMMR;CDKN2A;CDC20;UBE2S;DEPDC1;PAICS;CDKN3;LYAR;KIF18B;TIPIN;RRM2;TK1;KIF4A;MAD2L1;CENPE;MELK;CHEK1;TRIP13;SMC3;NOLC1;RAD51AP1;PLK1;UBE2T;MYC;LMNB1;DIAPH3;ATAD2;RANBP1;POLE4;BUB1B;ANP32E;CDK1;CKS2;DCLRE1B;MKI67;CDC25A;GINS1;PRPS1;RNASEH2A;MCM4;CDCA8;KPNA2;CCNB2;HMGB3;RFC3;GINS4;PSMC3IP;CSE1L;DSCC1;RFC2;CKS1B;RPA3;RACGAP1;RAN;TIMELESS;KIF2C;ILF3;BIRC5;PTTG1;MSH2;DONS…	0.712093	12.8315	<0.001	MYC;MELK;TOP2A;HMMR;SMC4;CDCA8;RRM2;AURKA;ATAD2;RFC3;TRIP13;PLK1;BUB1B;CDC20;KPNA2;MKI67;NOLC1;KIF4A;TFRC;KIF2C;IPO7;RAD51AP1;LMNB1;DNMT1;MAD2L1;PLK4;DEK;PAICS;RACGAP1;DEPDC1;CDKN3;KIF18B;CKS2;MCM4;NUP153;HMGA1;CENPE;USP1;CCNB2;EIF2S1;MCM3;CDK1;MTHFD2;ORC6;NCAPD2;HMGB2;DIAPH3;CDC25B;SMC3;LYAR;RAD21;BIRC5;MSH2;MCM6;TMPO;AURKB;ASF1B;DCLRE1B;NUP107;SPC25;TCF19;PNN;CHEK1;PRKDC;TK1;ANP32E;GINS1;MCM2;D…	0.450293	18.1787	<0.001	HMGB3;AURKB;CDKN1A;MYBL2;PSMC3IP;SUV39H1;HMGB2;UBR7;MCM4;CDCA3;NUP107;MMS22L;DCLRE1B;DDX39A;SPC24;E2F8;RFC3;MCM7;SMC1A;RRM2;CHEK1;SNRPB;CKS2;PCNA;LBR;LMNB1;TK1;PTTG1;DCTPP1;MCM6;ANP32E;TRIP13;CDC20;HUS1;PHF5A;ASF1B;MKI67;SRSF2;TUBB;PRIM2;ORC6;CDCA8;SPC25;CDKN3;DEK;NUDT21;NOLC1;HMGA1;JPT1;SMC4;KIF2C;AURKA;TFRC;MAD2L1;DNMT1;DUT;KIF4A;CCNB2;SMC6;PAICS;MYC;CSE1L;UBE2S;DLGAP5;MELK;DIAPH3;STMN1;ATAD2;P…	-0.674347	-11.2849	<0.001	XRCC6;CCNE1;POLD2;SSRP1;NOP56;PRPS1;SRSF1;PLK1;CENPE;PPP1R8;TRIP13;NME1;TUBG1;DCK;PHF5A;CNOT9;ING3;TUBB;HMMR;UBR7;PNN;PRDX4;RPA1;CHEK1;ANP32E;POLE4;CDK4;DCTPP1;EXOSC8;NAP1L1;BRCA2;DCLRE1B;AURKA;PAN2;ILF3;MLH1;MKI67;RACGAP1;SRSF2;CDKN1B;DEPDC1;ORC6;AK2;SMC4;HNRNPD;TRA2B;PRIM2;GINS3;MSH2;NCAPD2;RANBP1;POLD3;PPM1D;LUC7L3;TIPIN;TFRC;HMGB3;CDCA8;SNRPB;MCM4;CDC20;CDC25A;E2F8;DSCC1;WEE1;KIF4A;BUB1B;NAA3…
HALLMARK_EPITHELIAL_MESENCHYMAL_TRANSITION	200	196	CXCL8;AREG;DKK1;SERPINE1;PTHLH;LAMC2;VEGFC;CXCL1;MMP1;TFPI2;TGFBI;INHBA;LAMA3;IL6;NT5E;MMP3;CXCL6;THBS1;PTX3;LGALS1;PLOD2;TNFRSF12A;SNAI2;ITGA5;CALU;FOXC2;SPP1;RHOB;SDC4;FSTL3;COLGALT1;PLAUR;LAMA1;NID2;SERPINE2;COL5A3;ITGB1;SERPINH1;SPOCK1;COL4A1;COPA;JUN;TNFAIP3;COL11A1;TGFB1;LOXL2;PMEPA1;ADAM12;GLIPR1;COL7A1;FAP;ITGA2;EMP3;TPM4;GREM1;WNT5A;BASP1;PLOD1;ITGAV;TGM2;BMP1;COL4A2;COL5A1;MMP14;TPM1;PV…	0.366967	11.1677	<0.001	CXCL8;AREG;DKK1;SERPINE1;PTHLH;LAMC2;VEGFC;CXCL1;MMP1;TFPI2;TGFBI;INHBA;LAMA3;IL6;NT5E;MMP3;CXCL6;THBS1;PTX3;LGALS1;PLOD2;TNFRSF12A;SNAI2;ITGA5;CALU;FOXC2;SPP1;RHOB;SDC4;FSTL3;COLGALT1;PLAUR;LAMA1;NID2;SERPINE2;COL5A3;ITGB1;SERPINH1;SPOCK1;COL4A1;COPA;JUN;TNFAIP3;COL11A1;TGFB1;LOXL2;PMEPA1;ADAM12;GLIPR1;COL7A1;FAP;ITGA2;EMP3;TPM4;GREM1;WNT5A;BASP1;PLOD1;ITGAV;TGM2;BMP1;COL4A2;COL5A1;MMP14;TPM1;PV…	0.257646	4.66956	<0.001	LAMC2;AREG;LAMA3;DKK1;PTHLH;CXCL8;NT5E;SERPINE1;VEGFC;CXCL1;INHBA;THBS1;ITGB1;TNFAIP3;TFPI2;ITGA5;TGFBI;SDC4;TNC;ITGA2;TNFRSF12A;SERPINE2;TGM2;SNAI2;COL4A1;CD44;DST;ITGAV;MMP1;CXCL6;COL4A2;MMP3;FAS;GEM;PVR;PLOD2;CD59;VEGFA;FLNA;FOXC2;GADD45A;CALU;COLGALT1;PLOD3;COPA;FSTL3;PLAUR;TPM4;SERPINH1;COL7A1;RHOB;SPOCK1;BASP1;GLIPR1;TGFB1;MMP14;LAMA1;EMP3;FN1	0.31349	12.7897	<0.001	FOXC2;VEGFC;SLIT2;COL5A1;RGS4;SERPINE1;PTHLH;NT5E;SLIT3;COL12A1;EFEMP2;ENO2;INHBA;LAMC2;SPOCK1;CD44;CXCL8;IL32;GADD45A;JUN;COL3A1;ECM1;ITGA2;FAS;CDH2;SLC6A8;TGFBI;COL6A2;ITGB3;OXTR;PLAUR;SDC4;MATN2;MXRA5;SERPINE2;COL8A2;PTX3;WNT5A;GPC1;COL1A2;SDC1;FZD8;ITGB5;GPX7;FGF2;FSTL3;CD59;LAMC1;QSOX1;GJA1;LGALS1;MCM7;LAMA1;SFRP4;CXCL1;MSX1;VCAM1;THBS2;MATN3;TFPI2;MAGEE1;PCOLCE;TNFRSF12A;PLOD3;ITGAV;VEGFA;I…	0.720017	22.6509	<0.001	MMP1;MMP3;PTHLH;INHBA;COL3A1;THBS2;COL12A1;AREG;SERPINE1;COL1A1;COL1A2;POSTN;TNC;COL6A3;COL5A2;MMP2;GJA1;COL5A1;LAMC2;FN1;MFAP5;THBS1;LUM;NT5E;COL5A3;SPARC;COL11A1;LRRC15;TGFBI;DCN;NNMT;HTRA1;VCAN;GREM1;FSTL3;BGN;COL6A2;FAP;TNFRSF12A;PDGFRB;ITGA5;LAMA3;SFRP4;FBN1;FSTL1;CXCL8;VEGFC;SPOCK1;MXRA5;CD44;ITGB1;SPP1;COL4A1;EDIL3;PMEPA1;CDH11;SNAI2;CALD1;ADAM12;RGS4;NID2;PCOLCE;ANPEP;TIMP3;COMP;DKK1;SFRP…
HALLMARK_G2M_CHECKPOINT	200	188	AURKB;BUB1;PBK;KIF23;NDC80;TOP2A;CDC6;TPX2;AURKA;HMMR;CDC20;UBE2S;CDKN3;TTK;UBE2C;CCNA2;MT2A;KIF4A;MAD2L1;CENPE;SMC2;CHEK1;SLC7A5;NOLC1;KIF11;PLK1;MTF2;CENPF;MYC;LMNB1;MNAT1;DR1;CDC45;TOP1;CDK1;GINS2;CKS2;MKI67;CDC25A;KIF5B;NEK2;BUB3;KPNA2;CCNB2;HMGB3;FBXO5;KIF15;CENPA;DKC1;CKS1B;RACGAP1;CDC27;KIF2C;TGFB1;ILF3;EXO1;BIRC5;PTTG1;PRC1;STIL;RBL1;TRA2B;ODF2;DBF4;STMN1;CDC25B;SNRPD1;SQLE;PLK4;RAD54L;OD…	0.568005	17.6827	<0.001	AURKB;BUB1;PBK;KIF23;NDC80;TOP2A;CDC6;TPX2;AURKA;HMMR;CDC20;UBE2S;CDKN3;TTK;UBE2C;CCNA2;MT2A;KIF4A;MAD2L1;CENPE;SMC2;CHEK1;SLC7A5;NOLC1;KIF11;PLK1;MTF2;CENPF;MYC;LMNB1;MNAT1;DR1;CDC45;TOP1;CDK1;GINS2;CKS2;MKI67;CDC25A;KIF5B;NEK2;BUB3;KPNA2;CCNB2;HMGB3;FBXO5;KIF15;CENPA;DKC1;CKS1B;RACGAP1;CDC27;KIF2C;TGFB1;ILF3;EXO1;BIRC5;PTTG1;PRC1;STIL;RBL1;TRA2B;ODF2;DBF4;STMN1;CDC25B;SNRPD1;SQLE;PLK4;RAD54L;OD…	0.683325	12.6769	<0.001	MYC;TOP2A;HMMR;SMC4;CCNA2;AURKA;BUB1;TPX2;PLK1;MT2A;SLC7A5;CDC20;KPNA2;MKI67;NOLC1;KIF4A;NUSAP1;KIF23;UBE2C;PBK;PRMT5;PRC1;TTK;KIF2C;LMNB1;TOP1;TFDP1;MAD2L1;PLK4;HIF1A;NDC80;RACGAP1;CDKN3;KIF11;CKS2;CDC6;SMC2;HMGA1;CENPE;NEK2;CCNB2;DKC1;CENPF;INCENP;MCM3;CDK1;DBF4;ORC6;EXO1;CDC25B;CENPA;MAP3K20;STIL;G3BP1;KIF20B;RAD21;BIRC5;MCM6;TMPO;NUP98;AURKB;RAD54L;KNL1;KPNB1;CHEK1;BUB3;MCM2;FBXO5;NCL;PRIM2;C…	0.441402	17.7079	<0.001	MT2A;CCND1;PRC1;HMGB3;AURKB;SQLE;PTTG3P;E2F3;MYBL2;TPX2;SUV39H1;E2F2;EXO1;DDX39A;RASAL2;SMC1A;EFNA5;CHEK1;SMAD3;DR1;CKS2;LBR;GINS2;E2F4;LMNB1;FBXO5;PTTG1;CENPA;MCM6;BUB1;CCNA2;CDC20;HUS1;SLC7A5;NSD2;CDC6;MKI67;SNRPD1;TRAIP;RBM14;SRSF2;AMD1;PRIM2;G3BP1;ORC6;NUP50;CDKN3;DKC1;RAD54L;NOLC1;HMGA1;JPT1;KIF5B;SMC4;KIF2C;AURKA;POLQ;PURA;MAD2L1;NEK2;KIF4A;CCNB2;MYC;ODF2;MEIS2;UBE2S;SFPQ;DTYMK;CCNF;BUB3;ST…	-0.503253	-8.70652	<0.001	SRSF1;PLK1;CENPE;DBF4;BUB1;KMT5A;KNL1;BUB3;MTF2;HMMR;UCK2;CHEK1;SFPQ;CDK4;KIF23;EWSR1;BRCA2;AURKA;SRSF10;ILF3;MKI67;RACGAP1;SRSF2;RBM14;TTK;CDKN1B;ORC6;SNRPD1;SMC4;HNRNPD;TRA2B;PRIM2;HMGB3;PRC1;POLQ;CDC20;KIF11;CCNA2;SMC2;STIL;CENPA;CDC25A;KIF4A;CENPF;NSD2;PLK4;ESPL1;BIRC5;DDX39A;TPX2;FBXO5;FANCC;MAD2L1;CKS1B;CCNF;TOP2A;HOXC10;BARD1;CDKN3;UBE2C;TACC3;EXO1;KIF22;CCNB2;POLA2;CKS2;CDC6;NDC80;KIF15;P…
HALLMARK_MTORC1_SIGNALING	200	193	BUB1;STC1;PSPH;SLC7A11;AURKA;CTSC;YKT6;PLOD2;RRM2;SLC7A5;ENO1;PLK1;DHCR7;POLR3G;CYB5B;FADS1;CCT6A;STIP1;SLC2A3;ABCF2;CDC25A;NAMPT;P4HA1;MCM4;SERPINH1;EEF1E1;NUFIP1;BCAT1;PNO1;HPRT1;HSPA4;PSMG1;NFIL3;PSME3;PNP;PGK1;CACYBP;SQLE;PSMD13;LDHA;MTHFD2;PSMD12;HSPA9;PSMA3;PSMD14;TMEM97;ARPC5L;PSMC6;NMT1;HSPE1;TUBG1;GMPS;HSPD1;RRP9;MLLT11;DDX39A;UCHL5;EIF2S2;TRIB3;TES;GPI;M6PR;CCNF;SEC11A;SHMT2;NUP205;PSMB…	0.394268	12.3543	<0.001	BUB1;STC1;PSPH;SLC7A11;AURKA;CTSC;YKT6;PLOD2;RRM2;SLC7A5;ENO1;PLK1;DHCR7;POLR3G;CYB5B;FADS1;CCT6A;STIP1;SLC2A3;ABCF2;CDC25A;NAMPT;P4HA1;MCM4;SERPINH1;EEF1E1;NUFIP1;BCAT1;PNO1;HPRT1;HSPA4;PSMG1;NFIL3;PSME3;PNP;PGK1;CACYBP;SQLE;PSMD13;LDHA;MTHFD2;PSMD12;HSPA9;PSMA3;PSMD14;TMEM97;ARPC5L;PSMC6;NMT1;HSPE1;TUBG1;GMPS;HSPD1;RRP9;MLLT11;DDX39A;UCHL5;EIF2S2;TRIB3;TES;GPI;M6PR;CCNF;SEC11A;SHMT2;NUP205;PSMB…	0.472474	8.90381	<0.001	RRM2;AURKA;BUB1;PLK1;SLC7A5;M6PR;LDLR;TFRC;ELOVL5;MCM4;CTSC;LDHA;MTHFD2;HSPD1;CANX;PNO1;HPRT1;ERO1A;MCM2;PNP;TXNRD1;CCT6A;CDC25A;PGK1;PITPNB;CCNF;TCEA1;NUP205;PLOD2;ACTR2;SQLE;PSME3;STARD4;TES;HSPA9;STIP1;AK4;UFM1;ACSL3;CYB5B;DAPP1;GMPS;PSMD12;ATP2A2;DHFR;PSMD14;UNG;DDIT4;NUFIP1;TBK1;EDEM1;SLC2A1;STC1;HSPA5;NMT1;PPA1;USO1;GTF2H1;IMMT;CCNG1;HMGCS1;P4HA1;PSMA3;GCLC;ENO1;SQSTM1;ABCF2;RAB1A;TMEM97;NA…	0.417998	17.113	<0.001	SLC6A6;FADS2;HK2;CORO1A;G6PD;HSPE1;ITGB2;HMGCS1;LDLR;SQLE;INSIG1;ACTR2;PPP1R15A;EGLN3;CDKN1A;SCD;CD9;DHFR;ME1;HSPA5;CALR;IDI1;BTG2;HMGCR;CXCR4;EBP;PNP;DHCR24;HSP90B1;SLC37A4;STARD4;CACYBP;SDF2L1;ELOVL6;MCM4;LDHA;DDX39A;DHCR7;RPN1;TMEM97;RRM2;GSR;COPS5;MAP2K3;TES;SRD5A1;PSMA3;TXNRD1;NAMPT;SLC2A3;CYP51A1;P4HA1;ENO1;BUB1;SERP1;SLC7A5;SLC2A1;TOMM40;GPI;GLA;GCLC;ELOVL5;PSMD13;ERO1A;CYB5B;ALDOA;PGK1;BH…	-0.188374	-3.19045	0.00159109	TOMM40;PLK1;SQSTM1;SLA;BUB1;TUBG1;FDXR;FKBP2;GMPS;PSMC4;PSMA4;QDPR;CCNG1;NFKBIB;EIF2S2;RPA1;BTG2;ASNS;PFKL;FADS1;EGLN3;HSPE1;EEF1E1;SHMT2;AURKA;CACYBP;PSPH;ATP5MC1;GLA;SLC9A3R1;GSR;SLC1A5;INSIG1;GOT1;TFRC;VLDLR;PSAT1;MCM4;CORO1A;CDC25A;DDIT3;DDX39A;GGA2;RRM2;CCNF;UNG;EBP;TMEM97;CXCR4;NUPR1;DHFR;FADS2;MCM2;PHGDH
HALLMARK_MYC_TARGETS_V1	200	189	NOP16;CDC20;CCNA2;MAD2L1;NOLC1;TYMS;SSB;MYC;RANBP1;RRM1;CBX3;CDC45;BUB3;AIMP2;MCM4;KPNA2;NCBP2;HSP90AB1;CCT2;ACP1;HPRT1;RAN;SET;HDAC2;RFC4;PHB;SNRPG;TRA2B;NPM1;PGK1;SNRPD1;DDX21;PWP1;ABCE1;LDHA;C1QBP;EIF3B;ODC1;HNRNPC;CCT5;ORC2;NME1;SYNCRIP;CCT7;PSMD14;PSMA7;SSBP1;YWHAE;PSMC6;NCBP1;CDK2;HSPE1;KPNB1;HSPD1;PSMA2;PRPF31;RRP9;PSMB3;G3BP1;CCT3;UBE2L3;USP1;SRSF1;EIF2S2;VBP1;CTPS1;DDX18;CCT4;RAD23B;EIF4…	0.563627	17.0217	<0.001	NOP16;CDC20;CCNA2;MAD2L1;NOLC1;TYMS;SSB;MYC;RANBP1;RRM1;CBX3;CDC45;BUB3;AIMP2;MCM4;KPNA2;NCBP2;HSP90AB1;CCT2;ACP1;HPRT1;RAN;SET;HDAC2;RFC4;PHB;SNRPG;TRA2B;NPM1;PGK1;SNRPD1;DDX21;PWP1;ABCE1;LDHA;C1QBP;EIF3B;ODC1;HNRNPC;CCT5;ORC2;NME1;SYNCRIP;CCT7;PSMD14;PSMA7;SSBP1;YWHAE;PSMC6;NCBP1;CDK2;HSPE1;KPNB1;HSPD1;PSMA2;PRPF31;RRP9;PSMB3;G3BP1;CCT3;UBE2L3;USP1;SRSF1;EIF2S2;VBP1;CTPS1;DDX18;CCT4;RAD23B;EIF4…	0.572053	10.7208	<0.001	MYC;CCNA2;DDX21;CDC20;KPNA2;NOLC1;TFDP1;MAD2L1;TYMS;DEK;ABCE1;MCM4;CDK2;NPM1;USP1;EIF2S1;LDHA;HSPD1;CCT5;G3BP1;MCM6;PCBP1;CANX;DDX18;HPRT1;RRM1;KPNB1;BUB3;SET;PSMA6;SSB;CBX3;POLE3;DHX15;MCM2;PCNA;HNRNPR;SRSF7;HNRNPA2B1;CDC45;AIMP2;XPO1;PGK1;EIF4G2;RFC4;CTPS1;RAN;CCT2;ERH;UBA2;HNRNPC;CSTF2;SRPK1;HSP90AB1;CCT4;PRPS2;VDAC1;HNRNPU;SYNCRIP;NCBP1;TRA2B;GLO1;PABPC4;PSMD14;SRSF1;HNRNPD;YWHAQ;CDK4;NOP56;A…	0.482732	19.3606	<0.001	HSPE1;RNPS1;NPM1;SLC25A3;VDAC1;CDK2;HNRNPA1;MCM4;LDHA;SNRPD3;TYMS;MCM7;UBA2;EIF1AX;PCBP1;EXOSC7;COPS5;SNRPB2;PCNA;HNRNPR;MCM6;PWP1;CCNA2;CDC20;TCP1;NOP16;COX5A;PABPC1;SNRPD1;SRSF2;SRSF7;PSMB2;G3BP1;RPL18;POLE3;PRPS2;SNRPG;DEK;PGK1;DDX18;NOLC1;SERBP1;LSM2;YWHAE;PSMD1;PABPC4;PSMC6;RRP9;HNRNPA2B1;MAD2L1;DHX15;YWHAQ;SRPK1;HDGF;DUT;SRSF3;HSP90AB1;MYC;PHB2;TARDBP;UBE2L3;FBL;HNRNPC;BUB3;PPM1G;VDAC3;EIF3…	-0.429511	-7.50631	<0.001	PSMA1;SNRPB2;GLO1;PA2G4;SET;EIF3D;SMARCC1;CBX3;RPS2;PSMD8;RPS3;SSBP1;UBA2;TUFM;XPO1;KPNA2;PPIA;PSMB2;HDGF;NCBP2;PTGES3;HNRNPU;SLC25A3;ORC2;HPRT1;PPM1G;ERH;HNRNPR;NPM1;RPLP0;RNPS1;EXOSC7;IFRD1;STARD7;XRCC6;POLD2;MRPS18B;NOP56;RPL6;SNRPA1;IMPDH2;SRSF1;TARDBP;HDAC2;NME1;MRPL9;ACP1;CSTF2;CYC1;BUB3;PHB2;HNRNPA2B1;PSMC4;PSMA4;RPL14;ILF2;EIF2S2;PRDX4;NDUFAB1;PSMA2;SNRPG;CDK4;APEX1;EEF1B2;HSPE1;RPL22;NAP…
HALLMARK_TNFA_SIGNALING_VIA_NFKB	200	195	IL1A;AREG;SERPINE1;IL1B;CXCL1;CCL20;CXCL3;CXCL2;INHBA;F2RL1;BCL2A1;G0S2;FOSL1;IL6;TNFAIP6;SOCS3;CXCL6;PLAU;LAMB3;FJX1;PTGS2;DDX58;PTX3;IER3;PANX1;KYNU;PHLDA1;RHOB;F3;MYC;SDC4;HBEGF;EHD1;BIRC2;ICAM1;PLAUR;CCL4;SLC2A3;CXCL11;TLR2;IFIT2;NAMPT;PHLDA2;FOS;JUN;NFIL3;YRDC;TNFAIP3;PFKFB3;ACKR3;TGIF1;EGR1;PMEPA1;OLR1;SPHK1;SIK1;KLF10;IL7R;RIPK2;IFIH1;ETS2;NR4A2;CCND1;PLK2;CSF2;CEBPB;LIF;CCL2;ATF3;KLF6;JUN…	0.502757	15.6778	<0.001	IL1A;AREG;SERPINE1;IL1B;CXCL1;CCL20;CXCL3;CXCL2;INHBA;F2RL1;BCL2A1;G0S2;FOSL1;IL6;TNFAIP6;SOCS3;CXCL6;PLAU;LAMB3;FJX1;PTGS2;DDX58;PTX3;IER3;PANX1;KYNU;PHLDA1;RHOB;F3;MYC;SDC4;HBEGF;EHD1;BIRC2;ICAM1;PLAUR;CCL4;SLC2A3;CXCL11;TLR2;IFIT2;NAMPT;PHLDA2;FOS;JUN;NFIL3;YRDC;TNFAIP3;PFKFB3;ACKR3;TGIF1;EGR1;PMEPA1;OLR1;SPHK1;SIK1;KLF10;IL7R;RIPK2;IFIH1;ETS2;NR4A2;CCND1;PLK2;CSF2;CEBPB;LIF;CCL2;ATF3;KLF6;JUN…	0.539902	9.91156	<0.001	AREG;IL1A;F3;IL1B;SERPINE1;CXCL1;CXCL11;INHBA;CSF2;CCL20;CXCL10;LAMB3;FOSL1;MYC;PLAU;ICAM1;PHLDA1;TNFAIP3;SDC4;TNC;TAP1;TIPARP;IL7R;FJX1;LDLR;CXCL2;HBEGF;IFIH1;CXCL3;JAG1;DDX58;CD44;DUSP5;SOCS3;IFIT2;F2RL1;DUSP4;NFKB1;SOD2;PANX1;CXCL6;BMP2;ZC3H12A;TLR2;PTPRE;MCL1;TNF;CCND1;IRF1;GEM;KLF10;PHLDA2;IL6ST;TNFAIP8;VEGFA;ABCA1;SMAD3;RNF19B;PLK2;NFKB2;EHD1;IL15RA;B4GALT5;PFKFB3;DENND5A;ETS2;YRDC;TGIF1;TN…	0.438103	17.7665	<0.001	CSF2;PHLDA1;FOSL1;F3;IER3;SERPINE1;EGR1;TRIB1;CCND1;INHBA;PTGS2;TNFAIP2;CD44;SPHK1;GADD45A;JUN;PHLDA2;LDLR;IL23A;TNFSF9;SERPINB2;KLF6;SGK1;PLK2;BCL2A1;MAFF;PPP1R15A;TNFAIP8;TRAF1;CDKN1A;IL1A;PLAUR;IER2;ICOSLG;IRS2;PLEK;SDC4;MSC;HBEGF;TIPARP;SERPINB8;ZFP36;JUNB;CLCF1;BTG2;EGR3;IL1B;PTX3;YRDC;PTPRE;CD83;CD69;CXCL3;MCL1;MXD1;TAP1;SLC2A6;NFKBIE;BTG1;TSC22D1;CSF1;TUBB2A;GCH1;TGIF1;IER5;CCL5;RNF19B;JAG…	0.380014	11.5178	<0.001	INHBA;AREG;SERPINE1;TNC;F2RL1;FOSL1;IL1A;PLAU;CD44;HBEGF;CCND1;TUBB2A;IL18;F3;PANX1;PMEPA1;PLK2;CSF2;TNFAIP6;KLF10;JAG1;IL1B;PHLDA1;G0S2;TIPARP;OLR1;MXD1;SOCS3;RHOB;LAMB3;PTPRE;ABCA1;IFIT2;MSC;PDLIM5;GFPT2;SLC2A3;NAMPT;PLAUR;KLF6;ZFP36;MYC;IL7R;FJX1;NFAT5;CCL2;KDM6B;EDN1;LDLR;BIRC2;FOS;RCAN1;LIF;FOSB;ACKR3;NR4A1;SERPINB2;BMP2;DNAJB4;CXCL1;NR4A3;EHD1;REL;CXCL6;MCL1;FOSL2;EGR3;CXCL2;PHLDA2;EGR1;PDE…
HUANG_DASATINIB_sensitivity_UP	80	76	POPDC3;TGFBI;DCBLD2;F2RL1;PLAU;NDC80;LAMB3;LIMA1;SNAI2;ITGA5;CAV1;MET;F3;CAV2;RAI14;EXT1;PDGFC;UPP1;MYO10;AKR1C3;IFIT3;ANTXR2;CDC42EP3;EGFR;DUSP10;PCDH7;COTL1;OSMR;COL5A1;NNMT;EPHB2;MSN;RAC2;FXYD5;GBP3;JAG1;PRNP;ARHGAP29;ELK3;MAP7D1;CALD1;PPP1R18;ZYX;AGPS;GNG12;IFI16;PSMB9;EPHA2;ELL2;LARP6;SOCS5;PSMB8;CCDC50;SAMD9L;PARVA;TNFRSF21;DPYD;SH3KBP1;TGFBR2;LYN;UBE2E3;CAST;IL15RA;BTN3A2;PGM1;LAYN;FSTL1;R…	0.558344	11.2008	<0.001	POPDC3;TGFBI;DCBLD2;F2RL1;PLAU;NDC80;LAMB3;LIMA1;SNAI2;ITGA5;CAV1;MET;F3;CAV2;RAI14;EXT1;PDGFC;UPP1;MYO10;AKR1C3;IFIT3;ANTXR2;CDC42EP3;EGFR;DUSP10;PCDH7;COTL1;OSMR;COL5A1;NNMT;EPHB2;MSN;RAC2;FXYD5;GBP3;JAG1;PRNP;ARHGAP29;ELK3;MAP7D1;CALD1;PPP1R18;ZYX;AGPS;GNG12;IFI16;PSMB9;EPHA2;ELL2;LARP6;SOCS5;PSMB8;CCDC50;SAMD9L;PARVA;TNFRSF21;DPYD;SH3KBP1;TGFBR2;LYN;UBE2E3	0.652391	9.81081	<0.001	F3;CAV1;LAMB3;PLAU;P3H2;ITGA5;TGFBI;LIMA1;IFIT3;EGFR;DCBLD2;MET;OSMR;CAV2;SNAI2;NDC80;JAG1;PSMB9;DPYD;MYO10;RAC2;MSN;F2RL1;PPP1R18;SAMD9L;EXT1;GBP3;IFI16;TNFRSF21;EPHA2;TGFBR2;ANTXR2;PCDH7;ARHGAP29;AGPS;ELK3;IL15RA;GNG12;ANXA1;PSMB8;CDC42EP3;LYN;EPHB2;BTN3A3;PDGFC;LAYN;RAI14;CCDC50;CAST;MAP7D1;UPP1;COTL1;DUSP10;CAVIN1;FXYD5;PGM1;BTN3A2;POPDC3;ELL2;KCTD12;UBE2E3;SH3KBP1;SOCS5;INPP1;PARVA	0.485124	11.2477	<0.001	F3;COL5A1;TFPI;PCDH7;CAVIN1;ARHGAP29;ANTXR2;KCTD12;UPP1;SOCS5;TGFBI;PPP1R18;DCBLD2;FXYD5;MYO10;GBP3;CDC42EP3;ELK3;CAV2;CAV1;ELL2;EXT1;DUSP10;JAG1;LIMA1;MAML2;EPHB2;LAMB3;P3H2;RAI14;PLAU;EPHA2;MSN;ITGA5;MAP7D1;COTL1;ANXA1;POPDC3;EGFR;LYN;TNFRSF21;RAC2;GNG12;MET;PRNP;ZNF559;ZYX;PSMB8;CAST;NNMT;OSMR;AKR1C3	0.656536	13.2194	<0.001	CAV1;F2RL1;COL5A1;TGFBI;NNMT;ITGA5;PLAU;FSTL1;AKR1C3;F3;TGFBR2;SNAI2;CALD1;FXYD5;CAVIN1;PCDH7;UPP1;CAV2;MET;MSN;JAG1;LIMA1;EGFR;POPDC3;ELK3;ANXA1;IFIT3;PDGFC;LAMB3;ANTXR2;MAP7D1;LAYN;MYO10;ELL2;EXT1;MAML2;GBP3;OSMR;PARVA;CDC42EP3;TNFRSF21;ZYX;P3H2;KCTD12;SAMD9L;RAI14;SOCS5;AGPS;ARHGAP29;GNG12;EPHA2;DPYD;PPP1R18
ISHIDA_E2F_TARGETS	52	50	AURKB;BUB1;ANLN;TOP2A;CDC20;CCNA2;RRM2;TK1;SMC2;CCNB1;CDCA7;TRIP13;UBE2T;RRM1;RAD51;CDK1;MKI67;FEN1;KPNA2;CCNB2;HMGB3;RFC3;PRIM1;KIF2C;PTTG1;PRC1;DBF4;STMN1;NCAPH;CDK2;E2F8;CDT1;EZH2;ASF1B;CCNE1;PCNA;MCM3;NUSAP1;RPA1;HMGB2;MCM7;SLBP;DCTPP1;LBR;RB1;DUT;NSG1;LIG1;DNA2;CDKN2C	0.744801	12.8911	<0.001	AURKB;BUB1;ANLN;TOP2A;CDC20;CCNA2;RRM2;TK1;SMC2;CCNB1;CDCA7;TRIP13;UBE2T;RRM1;RAD51;CDK1;MKI67;FEN1;KPNA2;CCNB2;HMGB3;RFC3;PRIM1;KIF2C;PTTG1;PRC1;DBF4;STMN1;NCAPH;CDK2;E2F8;CDT1;EZH2;ASF1B;CCNE1;PCNA;MCM3;NUSAP1;RPA1;HMGB2;MCM7;SLBP;DCTPP1	0.802912	9.97098	<0.001	ANLN;TOP2A;CDCA7;CCNB1;CCNA2;RRM2;RFC3;BUB1;TRIP13;CDC20;KPNA2;MKI67;NUSAP1;PRC1;KIF2C;FEN1;NCAPH;CDK2;SMC2;RB1;CCNB2;MCM3;CDK1;DBF4;HMGB2;AURKB;ASF1B;RRM1;TK1;RAD51;PCNA;UBE2T;E2F8;LBR;PRIM1;STMN1;CDT1;DNA2;SGO1;LIG1;SLBP;DCTPP1;CCNE1;PTTG1;RPA1;HMGB3;DUT	0.590006	10.9146	<0.001	CCNB1;PRC1;HMGB3;AURKB;ANLN;CDK2;HMGB2;E2F8;RFC3;MCM7;RRM2;PCNA;LBR;TK1;PTTG1;DCTPP1;BUB1;CCNA2;TRIP13;CDC20;FEN1;ASF1B;MKI67;CDCA7;RAD51;PRIM1;KIF2C;DUT;CCNB2;STMN1;CDT1;KPNA2;UBE2T;SGO1;DNA2;EZH2;SMC2;CDK1;RRM1;NUSAP1;DBF4;SLBP;NCAPH;RB1;LIG1;MCM3	-0.774583	-8.96632	<0.001	TRIP13;DBF4;BUB1;RPA1;DCTPP1;NCAPH;MKI67;DNA2;HMGB3;PRC1;RRM1;CDC20;CCNA2;SMC2;E2F8;SLBP;RAD51;RFC3;CDK2;RRM2;CCNB1;TOP2A;SGO1;CCNB2;KIF2C;FEN1;PRIM1;CDK1;CDCA7;DUT;TK1;AURKB;NUSAP1;UBE2T;MCM3;PCNA;PTTG1;LIG1;HMGB2;CDT1;STMN1;ASF1B;CDKN2C
JIANG_HYPOXIA_NORMAL	200	192	SERPINE1;NT5E;PLOD2;CAV1;MSANTD3;DHCR7;NDRG1;FEZ1;PDGFC;UPP1;ARHGAP8;P4HA1;PTPN12;AP2B1;ITGB4;UGCG;ANGPTL4;CTSL;SQLE;MLF1;SLC3A2;RBM12;STAMBP;STC2;BNIP3;TGM2;NMT1;RNF114;TMEM30A;KPNB1;SNX4;CDK8;CDC42;HIF1A;CPNE1;EIF2S2;SOD2;DDX41;TFG;NEK6;PFDN1;MYBL2;MED10;SNX10;DUSP1;NCL;NFKBIA;TRNAU1AP;HILPDA;SERBP1;SESN2;SIRPA;MCL1;VAPB;PLIN2;KPNA4;AK4;RSL24D1;ASPH;GNPDA1;LAMC1;RER1;CSDE1;IFNGR1;STOM;SLC2A1;SG…	0.247273	7.55641	<0.001	SERPINE1;NT5E;PLOD2;CAV1;MSANTD3;DHCR7;NDRG1;FEZ1;PDGFC;UPP1;ARHGAP8;P4HA1;PTPN12;AP2B1;ITGB4;UGCG;ANGPTL4;CTSL;SQLE;MLF1;SLC3A2;RBM12;STAMBP;STC2;BNIP3;TGM2;NMT1;RNF114;TMEM30A;KPNB1;SNX4;CDK8;CDC42;HIF1A;CPNE1;EIF2S2;SOD2;DDX41;TFG;NEK6;PFDN1;MYBL2;MED10;SNX10;DUSP1;NCL;NFKBIA;TRNAU1AP;HILPDA;SERBP1;SESN2;SIRPA;MCL1;VAPB;PLIN2;KPNA4;AK4;RSL24D1;ASPH;GNPDA1;LAMC1;RER1;CSDE1;IFNGR1;STOM;SLC2A1;SG…	0.365339	6.59436	<0.001	CAV1;NT5E;SERPINE1;ITGB4;FEZ1;TGM2;HIF1A;PTPN12;SOD2;CANX;AP2B1;KPNB1;MCL1;NCL;STOM;PLOD2;RBM12;MYBL2;SQLE;SNX10;AK4;WAPL;CDK8;IFNGR1;KPNA4;MSANTD3;SLC2A1;HSPA5;NMT1;ASPH;STAMBP;ANGPTL4;GPATCH8;LSR;SERBP1;P4HA1;TLNRD1;DPP4;PJA2;DUSP1;PFDN1;ZFP36;UGCG;CTSL;SNX4;NEK6;PDGFC;ADAR;SDCBP;NFKBIA;MED10;GPRC5A;GRSF1;PPP1R11;CSDE1;C2orf49;STC2;TMEM30A;STAU1;GTPBP2;SRRM2;ANXA4;RDH14;UPP1;GNPDA1;EIF2S2;ATF7I…	0.314771	13.0524	<0.001	ANGPTL4;SERPINE1;NT5E;NDRG1;ENO2;AKAP12;CORO1A;PI4K2A;UPP1;SQLE;PPP1R15A;MTCL1;SCD;NEK6;ORMDL1;CD9;ZFP36;UGCG;HSPA5;PLIN2;RHBDD3;MSMO1;BLVRB;MYBL2;LSR;CAV1;GTPBP2;SIRPA;MCL1;LAMC1;CKB;MVK;KCNMA1;HLF;FASN;DHCR7;IL9R;RNF114;KDM2B;PLCD1;PEA15;AMH;PIM2;SOD2;PSMD6;GAL3ST1;P4HA1;MSANTD3;SERTAD2;ALDOC;SLC2A1;RAB20;TLNRD1;KPNA4;TGM2;SNX9;GNPDA1;ITGB4;SNX4;KCMF1;LRP1;BNIP3;AP2B1;HLA-A;ARHGAP8;SDCBP;GRSF1;…	0.214543	6.3614	<0.001	SERPINE1;CAV1;NT5E;CA12;FEZ1;CTSL;UPP1;GPRC5A;HIF1A;SLC2A1;DPP4;SIRPA;ITGB4;BNIP3;TGM2;SLC3A2;AKAP12;PLCD1;SQLE;CPD;PDGFC;AK4;ZFP36;TSKU;PTPN12;SNX9;SGCE;PPP1R3C;ZBTB47;SDCBP;NEK6;AGPAT2;GM2A;OBSL1;SNX10;MCL1;ANXA4;FASN;DHCR7;MYOD1;ASPH;AP2B1;PJA2;HSPA5;SCD;PI4K2A;ATP1B3;P4HA1;MSMO1;ATF7IP;PEA15;WAPL;MTCL1;MSANTD3
KANG_DOXORUBICIN_RESISTANCE_UP	54	51	BUB1;PBK;NQO1;TOP2A;CDC6;TPX2;NCAPG;AURKA;HMMR;CDC20;CDKN3;RRM2;TK1;KIF4A;MAD2L1;HJURP;TYMS;RAD51AP1;PLK1;LMNB1;ATAD2;RRM1;BUB1B;ZWINT;CDK1;MKI67;GINS1;MCM4;CDCA8;CENPA;DSCC1;ASPM;OIP5;FANCI;BIRC5;PRC1;RFC4;PLK4;NCAPG2;POLQ;DTYMK;FOXM1;ASF1B;NUSAP1;HMGB2;BARD1;POLA2;FOSB;CENPM;ABCC1;NPIPA1	0.793872	13.8014	<0.001	BUB1;PBK;NQO1;TOP2A;CDC6;TPX2;NCAPG;AURKA;HMMR;CDC20;CDKN3;RRM2;TK1;KIF4A;MAD2L1;HJURP;TYMS;RAD51AP1;PLK1;LMNB1;ATAD2;RRM1;BUB1B;ZWINT;CDK1;MKI67;GINS1;MCM4;CDCA8;CENPA;DSCC1;ASPM;OIP5;FANCI;BIRC5;PRC1;RFC4;PLK4;NCAPG2;POLQ;DTYMK;FOXM1	0.845355	10.8993	<0.001	TOP2A;HMMR;CDCA8;RRM2;AURKA;FOXM1;ATAD2;BUB1;TPX2;PLK1;BUB1B;CDC20;MKI67;KIF4A;NUSAP1;PBK;NCAPG;PRC1;RAD51AP1;LMNB1;MAD2L1;PLK4;TYMS;ASPM;CDKN3;CDC6;MCM4;HJURP;CDK1;ZWINT;HMGB2;NCAPG2;FANCI;CENPA;BIRC5;NEMP1;ASF1B;RRM1;TK1;GINS1;DSCC1;PCLAF;OIP5;NSD2;RFC4	0.568406	11.1694	<0.001	PRC1;NQO1;TPX2;HMGB2;MCM4;TYMS;RRM2;NEMP1;FOSB;LMNB1;TK1;ASPM;CENPA;BUB1;CDC20;NSD2;CDC6;ASF1B;MKI67;HJURP;CDCA8;CDKN3;AURKA;POLQ;MAD2L1;KIF4A;DTYMK;ATAD2;PLK4;ABCC1;BARD1;PLK1;OIP5;BIRC5;PCLAF;RFC4;CENPM;POLA2;GINS1;CDK1;RRM1;NUSAP1;BUB1B	-0.799222	-9.64014	<0.001	AURKA;MKI67;NCAPG;ASPM;CDCA8;PRC1;RRM1;POLQ;MCM4;CDC20;CENPA;DSCC1;KIF4A;BUB1B;NSD2;PLK4;NCAPG2;ATAD2;BIRC5;TPX2;RRM2;MAD2L1;FANCI;TOP2A;HJURP;BARD1;CDKN3;POLA2;NEMP1;CDC6;RAD51AP1;DTYMK;GINS1;OIP5;CDK1;PCLAF;PBK;TK1;ZWINT;NUSAP1;TYMS;LMNB1;RFC4;HMGB2;ASF1B;CENPM
KOBAYASHI_EGFR_SIGNALING_24HR_DN	252	242	AREG;DKK1;HMGA2;NRG1;EREG;TFPI2;AURKB;DCBLD2;CENPN;G0S2;SPC25;DLGAP5;FOSL1;BUB1;CEP55;NT5E;OASL;PBK;STC1;IL11;SLC20A1;KIF23;MCM10;NDC80;TOP2A;CDC6;TPX2;NCAPG;AURKA;ADORA2B;HMMR;SHCBP1;KIF14;CDC20;UBE2S;DEPDC1;PAICS;NETO2;CDKN3;TTK;IER3;UBE2C;CCNA2;TNFRSF12A;KIF18B;TIPIN;RRM2;TK1;KIF4A;MAD2L1;SMC2;MELK;CCNB1;TRIP13;POLE2;TGFA;HJURP;CARD10;MET;NOLC1;TYMS;TEX30;RAD51AP1;KIF11;PLK1;DUSP6;MSH6;LMNB1;A…	0.733952	24.4419	<0.001	AREG;DKK1;HMGA2;NRG1;EREG;TFPI2;AURKB;DCBLD2;CENPN;G0S2;SPC25;DLGAP5;FOSL1;BUB1;CEP55;NT5E;OASL;PBK;STC1;IL11;SLC20A1;KIF23;MCM10;NDC80;TOP2A;CDC6;TPX2;NCAPG;AURKA;ADORA2B;HMMR;SHCBP1;KIF14;CDC20;UBE2S;DEPDC1;PAICS;NETO2;CDKN3;TTK;IER3;UBE2C;CCNA2;TNFRSF12A;KIF18B;TIPIN;RRM2;TK1;KIF4A;MAD2L1;SMC2;MELK;CCNB1;TRIP13;POLE2;TGFA;HJURP;CARD10;MET;NOLC1;TYMS;TEX30;RAD51AP1;KIF11;PLK1;DUSP6;MSH6;LMNB1;A…	0.749245	15.2872	<0.001	AREG;DKK1;ITGA6;NT5E;EREG;FOSL1;DUSP6;MELK;TOP2A;CEP55;ECT2;TGFA;HMGA2;CARD10;TFPI2;HMMR;SMC4;NRG1;CCNB1;CCNA2;CDCA8;RRM2;AURKA;ATAD2;RFC3;BUB1;TRIP13;TNFRSF12A;GJB3;SLC20A1;TPX2;PLK1;BUB1B;CDC20;KPNA2;SOX9;MKI67;DCBLD2;NOLC1;MET;KIF4A;GPSM2;NUSAP1;KIF23;SHCBP1;UBE2C;PBK;NCAPG;PRC1;TTK;KIF2C;RAD51AP1;LMNB1;TFDP1;MAD2L1;KIF14;PLK4;TYMS;STEAP1;PAICS;VRK1;FEN1;NDC80;RACGAP1;DEPDC1;PKMYT1;ASPM;CDKN3;…	0.542653	23.0913	<0.001	DUSP6;FOSL1;HMGA2;TGFA;ITGA6;STEAP1;IER3;CCNB1;SOX9;NT5E;DNAJC9;NRG1;CCND1;ENO2;GJB3;PRC1;TCN1;TMEM158;SPHK1;UPP1;PHLDA2;AURKB;MAFF;DCBLD2;TREX2;CMC2;DHFR;SLCO4A1;WWTR1;CDK2;IL11;MYBL2;TPX2;ELL2;PSMC3IP;HMGB2;ETV1;VRK1;EXO1;MCM4;SLC29A1;CDCA3;NETO2;TUBB4B;DDX39A;TUBB2A;TYMS;TCOF1;E2F8;RFC3;MCM7;SPRED2;BLM;RRM2;TFPI2;KIF14;NEMP1;MYBL1;ORC1;TNFRSF12A;ADORA2B;SLC20A1;RANGAP1;PSRC1;CKS2;PCNA;GINS2;LM…	-0.559863	-9.95973	<0.001	CMC2;LMNB2;NOP56;SNRPA1;PRPS1;TCOF1;POLR2D;RAD54B;PLK1;HSPA14;TRIP13;NME1;DBF4;BUB1;FAM216A;TUBG1;HNRNPDL;TUBB;HMMR;UCK2;PNN;KIF23;BLM;EXOSC8;EEF1E1;NAP1L1;NCAPH;CENPN;AURKA;HAT1;VRK1;MKI67;RACGAP1;TTK;DEPDC1;ZWILCH;MCM10;ORC6;POLR3K;SNRPD1;ERCC6L;CCNE2;SMC4;FAM111A;GINS3;MSH2;SRSF7;NCAPG;SLC43A3;RANBP1;ECT2;ASPM;TIPIN;RMI1;CDCA8;PSAT1;PRC1;RRM1;GTSE1;MCM4;CDC20;KIF11;SPDL1;CCNA2;SMC2;STIL;CENPA;…
KOBAYASHI_EGFR_SIGNALING_6HR_DN	18	17	HMGA2;G0S2;FOSL1;IL11;IER3;TGFA;F3;DUSP6;PHLDA2;JUN;CCND1;DUSP4;VEGFA;DUSP5;EPHA2;MAFF;CX3CL1	0.757358	7.03221	<0.001	HMGA2;G0S2;FOSL1;IL11;IER3;TGFA;F3;DUSP6;PHLDA2;JUN;CCND1;DUSP4;VEGFA;DUSP5;EPHA2;MAFF	0.764499	5.99139	<0.001	F3;FOSL1;DUSP6;TGFA;HMGA2;DUSP5;DUSP4;EPHA2;CCND1;PHLDA2;VEGFA;IL11	0.755273	7.63354	<0.001	DUSP6;FOSL1;HMGA2;TGFA;F3;IER3;CCND1;JUN;PHLDA2;MAFF;IL11;EPHA2;VEGFA;DUSP4;G0S2	0.602942	5.62859	<0.001	FOSL1;CCND1;F3;TGFA;HMGA2;IL11;DUSP6;G0S2
KONG_E2F3_TARGETS	97	93	SPC25;DLGAP5;KIF20A;BUB1;PBK;TOP2A;CDC6;TPX2;NCAPG;AURKA;HMMR;SHCBP1;CDC20;DEPDC1;NUF2;UBE2C;CCNA2;TK1;SMC2;MELK;CCNB1;CENPK;HJURP;TYMS;RAD51AP1;KIF11;PLK1;UBE2T;CDCA5;CENPF;LMNB1;BUB1B;RAD51;SPDL1;CENPH;MKI67;FEN1;PRIM1;RACGAP1;KIF2C;PRC1;RBL1;CDCA3;BRCA1;NCAPG2;RAD54L;E2F3;CENPQ;NUP50;FIGNL1;GAS5;NCAPH;IQGAP3;SKP2;USP1;TACC3;TAF1D;MAPK8;CCNF;NCAPD2;EZH2;ASF1B;CCNE1;ERCC6L;CHAF1B;MCM3;CDC7;FBXO4…	0.682051	14.6978	<0.001	SPC25;DLGAP5;KIF20A;BUB1;PBK;TOP2A;CDC6;TPX2;NCAPG;AURKA;HMMR;SHCBP1;CDC20;DEPDC1;NUF2;UBE2C;CCNA2;TK1;SMC2;MELK;CCNB1;CENPK;HJURP;TYMS;RAD51AP1;KIF11;PLK1;UBE2T;CDCA5;CENPF;LMNB1;BUB1B;RAD51;SPDL1;CENPH;MKI67;FEN1;PRIM1;RACGAP1;KIF2C;PRC1;RBL1;CDCA3;BRCA1;NCAPG2;RAD54L;E2F3;CENPQ;NUP50;FIGNL1;GAS5;NCAPH;IQGAP3;SKP2;USP1;TACC3;TAF1D;MAPK8;CCNF;NCAPD2;EZH2;ASF1B;CCNE1;ERCC6L;CHAF1B;MCM3;CDC7;FBXO4…	0.755402	11.7816	<0.001	MELK;TOP2A;HMMR;CCNB1;CCNA2;AURKA;BUB1;KIF20A;TPX2;PLK1;BUB1B;CDC20;MKI67;CDCA5;NUSAP1;SHCBP1;UBE2C;PBK;NCAPG;PRC1;KIF2C;RAD51AP1;LMNB1;TYMS;FEN1;RACGAP1;DEPDC1;KIF11;NCAPH;CDC6;SMC2;CENPQ;USP1;HJURP;CENPF;INCENP;MCM3;NUF2;NCAPD2;HMGB2;NCAPG2;RAD54L;ASF1B;SKP2;SPC25;CENPK;TK1;RBBP8;RAD51;SPDL1;BRCA1;UBE2T;SRSF7;PCLAF;CDC7;IQGAP3;ERCC6L;CCNF;E2F3;DCK;RPRD1B;PRIM1;FIGNL1;DNA2;NASP;FAM111A;FBXO45;IG…	0.473989	12.6618	<0.001	MYB;CCNB1;SYCE2;FBXO45;PRC1;E2F3;CDCA5;TPX2;HMGB2;CDCA3;TYMS;CBX2;SKP2;LMNB1;TK1;BUB1;NR1D1;CCNA2;CDC20;CENPH;CDC6;FEN1;ASF1B;MKI67;CHAF1B;SRSF7;HJURP;NUP50;RAD51;SPC25;GP1BA;RAD54L;PRIM1;KIF2C;AURKA;SHCBP1;IQGAP3;DLGAP5;MELK;CCNF;PLK1;UBE2C;KIF11;RPL3;TACC3;ERCC6L;IGF2BP1;PCLAF;KIF20A;DCK;USP1;RBL1;GAS5;UBE2T;DNA2;EZH2;SMC2;SPDL1;CENPF;TAF1D;NUSAP1;CDC7;BUB1B;FAM111A;NASP;NUF2;INCENP;FIGNL1;NCAP…	-0.708381	-9.56707	<0.001	GP1BA;RBBP8;NCAPH;AURKA;MKI67;RACGAP1;DEPDC1;ERCC6L;FAM111A;SRSF7;NCAPG;NCAPD2;DNA2;PRC1;CDC20;KIF11;IQGAP3;SPDL1;CCNA2;SMC2;BUB1B;CENPF;GAS5;CDCA3;RAD51;NCAPG2;MELK;BRCA1;KIF20A;TPX2;CCNB1;CCNF;TOP2A;CENPQ;HJURP;USP1;FIGNL1;UBE2C;CDCA5;TACC3;SPC25;CDC6;NUF2;RAD51AP1;RAD54L;KIF2C;FEN1;PRIM1;PCLAF;PBK;CENPK;NASP;TK1;MYB;NUSAP1;CDC7;UBE2T;MCM3;CHAF1B;PSIP1;TYMS;LMNB1;HMGB2;CENPH;ASF1B;SYCE2
MANALO_HYPOXIA_DN	292	275	CENPN;PBK;KIF23;MCM10;CDC6;TPX2;SHCBP1;NOP16;UBE2S;CCNA2;TIPIN;RRM2;BOP1;MAD2L1;MELK;TRIP13;POLE2;TSR1;HJURP;NOLC1;GEMIN2;RAD51AP1;TFAM;DHCR7;RANBP1;RRM1;POLR3G;ZWINT;RAD51;SPDL1;BYSL;CCNE2;CLPB;CDK1;GINS2;PAK1IP1;GMNN;SACS;ABCF2;DNAJC9;GINS1;PRPS1;AIMP2;PPAT;EBNA1BP2;C3orf52;FEN1;MCM4;VRK1;RFC3;MRTO4;EXOSC2;ID1;EEF1E1;FBXO5;PSMC3IP;PNO1;DKC1;CSE1L;RFC2;UTP14A;WDR12;PSMG1;PDSS1;NLE1;OIP5;ILF3;EXO…	0.574889	21.1255	<0.001	CENPN;PBK;KIF23;MCM10;CDC6;TPX2;SHCBP1;NOP16;UBE2S;CCNA2;TIPIN;RRM2;BOP1;MAD2L1;MELK;TRIP13;POLE2;TSR1;HJURP;NOLC1;GEMIN2;RAD51AP1;TFAM;DHCR7;RANBP1;RRM1;POLR3G;ZWINT;RAD51;SPDL1;BYSL;CCNE2;CLPB;CDK1;GINS2;PAK1IP1;GMNN;SACS;ABCF2;DNAJC9;GINS1;PRPS1;AIMP2;PPAT;EBNA1BP2;C3orf52;FEN1;MCM4;VRK1;RFC3;MRTO4;EXOSC2;ID1;EEF1E1;FBXO5;PSMC3IP;PNO1;DKC1;CSE1L;RFC2;UTP14A;WDR12;PSMG1;PDSS1;NLE1;OIP5;ILF3;EXO…	0.605436	12.0323	<0.001	MELK;FERMT1;CCNA2;RRM2;DDX21;RFC3;TRIP13;ATP13A3;TPX2;NOLC1;NUSAP1;KIF23;SHCBP1;PBK;PRMT5;PRC1;RAD51AP1;MAD2L1;VRK1;FEN1;PKMYT1;CDC6;MCM4;MTHFD1;RB1;HMGA1;USP1;NUP160;HEATR1;EIF2S1;HJURP;DKC1;MCM3;CDK1;DNAJC9;DBF4;ORC6;EXO1;ZWINT;FANCI;PPAT;STIL;PAK1IP1;MCM6;MCM10;LMNB2;NUP98;COA7;PNO1;DDX18;ASF1B;RPL39L;SKP2;TFAM;RRM1;NAT10;TSR1;PUM3;ZWILCH;RAD51;GINS1;MCM2;GART;FBXO5;SPDL1;BRCA1;UTP20;NOL11;RFC…	0.432294	20.9438	<0.001	RGS4;DNAJC9;PRC1;DHFR;SLCO4A1;UBIAD1;TPX2;PSMC3IP;DHCR24;ATP13A3;C3orf52;RRS1;LRP8;C1orf112;PPARD;SEH1L;TSR1;ELOVL6;VRK1;EXO1;IPO4;MCM4;TUBB4B;SNRPD3;FASN;ACAT2;DHCR7;RFC3;RRM2;PCYT2;CD3EAP;TUBGCP4;MNS1;SAR1B;MAP2K3;SKP2;SLC19A1;GINS2;UTP20;FBXO5;DLAT;PPIF;MCM6;URB2;CCNA2;EBNA1BP2;TRIP13;CDC6;FEN1;MCM10;NOP16;ASF1B;SNRPD1;GNPDA1;SRSF2;PSMD11;ENPP1;NCS1;RFC5;MAZ;FUS;PFAS;NIF3L1;ORC6;HJURP;RAD51;LM…	-0.419396	-7.68989	<0.001	PCYT2;RRP1B;TUBB4B;MAZ;ODC1;SEH1L;WDR4;WDR77;FAM136A;RPP40;PRMT7;TFAM;PA2G4;LBHD1;RITA1;CSE1L;NLE1;SKP2;ATIC;MRPL46;NUP188;PDSS1;UMPS;ARMC6;NDUFAF4;CEP83;TSEN2;TSFM;GNPDA1;HNRNPU;GLRX2;PUM3;RUVBL1;MPHOSPH9;NCAPD3;FXN;GEMIN2;EIF2B3;TRAF3IP3;POP7;DDX23;ID1;PSMG1;HACD3;DLEU2;METTL2B;CBWD1;CCNE1;LMNB2;POLD2;AMDHD2;USP39;NOP56;SNRPA1;PRPS1;BUD23;AKAP1;SLC5A6;TRIP13;NME1;DBF4;NOL12;DHX35;TUBG1;NVL;HNRN…
MISSIAGLIA_REGULATED_BY_METHYLATION_DN	122	115	DLGAP5;FOSL1;KIF23;CDC6;AURKA;KIF14;PAICS;CDKN3;UBE2C;CCNA2;TK1;CENPE;SMC2;CHEK1;CAV1;TYMS;CENPF;MSH6;LMNB1;RANBP1;RRM1;BUB1B;ZWINT;CDC45;CDK1;GMNN;MKI67;NEK2;RNASEH2A;HMGB3;PRIM1;SEMA3A;ITGB4;CSE1L;RPA3;ILF3;YES1;HAT1;PRC1;RFC4;MTFP1;STMN1;HMGB1;PCDH7;CDC25C;EXOSC8;DTYMK;TMPO;NCAPH;GMPS;CDT1;FOXM1;HNRNPAB;DNMT1;MDC1;EZH2;KIAA0586;ACAT2;SNRNP40;RCC1;ALYREF;KIF22;SMC4;ARL6IP1;NUSAP1;MCM5;HMGB2;POL…	0.547579	13.8651	<0.001	DLGAP5;FOSL1;KIF23;CDC6;AURKA;KIF14;PAICS;CDKN3;UBE2C;CCNA2;TK1;CENPE;SMC2;CHEK1;CAV1;TYMS;CENPF;MSH6;LMNB1;RANBP1;RRM1;BUB1B;ZWINT;CDC45;CDK1;GMNN;MKI67;NEK2;RNASEH2A;HMGB3;PRIM1;SEMA3A;ITGB4;CSE1L;RPA3;ILF3;YES1;HAT1;PRC1;RFC4;MTFP1;STMN1;HMGB1;PCDH7;CDC25C;EXOSC8;DTYMK;TMPO;NCAPH;GMPS;CDT1;FOXM1;HNRNPAB;DNMT1;MDC1;EZH2;KIAA0586;ACAT2;SNRNP40;RCC1;ALYREF;KIF22;SMC4;ARL6IP1;NUSAP1;MCM5;HMGB2;POL…	0.627852	10.0396	<0.001	CAV1;FOSL1;ITGB4;SMC4;CCNA2;AURKA;FOXM1;BUB1B;KIFC1;MKI67;NUSAP1;KIF23;UBE2C;PRC1;LMNB1;DNMT1;KIF14;TYMS;DEK;PAICS;CDKN3;NCAPH;CDC6;SMC2;CENPE;NEK2;CENPF;CDK1;ZWINT;HMGB2;TMPO;HAT1;RCC1;YES1;RRM1;CHEK1;PRKDC;TK1;ARL6IP1;RFC5;CDC45;PCLAF;RFC4;CSE1L;PCDH7;NCAPD3;HMGN2;ESPL1;LBR;PRIM1;POLD3;GMPS;STMN1;DHFR;KNTC1;HMGB1;SMC1A;CDT1;MDC1;CDC25C;RBMX;SRSF3;SEMA3A;EXOSC8;MSH6;SNRNP40;LIG1;RNASEH2A;HNRNPAB…	0.532603	16.0094	<0.001	FOSL1;PCDH7;PRC1;HMGB3;DHFR;IFT20;ZNF175;EBP;CAV1;LINC00667;HMGB2;HNRNPA1;TYMS;FASN;ACAT2;SMC1A;MDFI;HMGB1;MTFP1;CHEK1;KIFC1;KIF14;LBR;LMNB1;TK1;CCNA2;CDC6;MKI67;ITGB4;RFC5;SNRNP40;HNRNPAB;CDKN3;PCBP2;DEK;PRIM1;SMC4;AURKA;DNMT1;NEK2;DUT;PAICS;SRSF3;CSE1L;DLGAP5;FBL;DTYMK;STMN1;RPA3;SHMT1;UBE2C;MCM5;NCAPD3;CDC45;SNRPA;CDT1;MSH6;TMPO;PCLAF;NDUFS3;RFC4;CENPM;ILF3;KNTC1;GMPS;RBMX;CAD;RNASEH2A;RANBP1;…	-0.665412	-9.99636	<0.001	LINC00667;GMPS;FOXM1;ARL6IP1;CHEK1;HNRNPL;MDC1;ENOSF1;ARHGAP19;KIF23;EXOSC8;HNRNPA1;NCAPH;AURKA;HAT1;SNRNP40;ILF3;MKI67;RBMX;SMC4;ANP32B;HMGB1;SRSF3;RANBP1;ALYREF;POLD3;HMGB3;RAB26;MTFP1;PRC1;RRM1;NDUFS3;TRIM28;CCNA2;SMC2;HNRNPAB;BUB1B;CENPF;MSH6;DEK;ESPL1;SNRPA;DNMT1;CDKN3;UBE2C;DANCR;SHMT1;KIF22;RPA3;CDC6;ACAT2;KNTC1;PIR;EBP;NEK2;DTYMK;KIFC1;MECOM;RFC5;FBL;PRIM1;CDK1;PCLAF;DHFR;CDC45;CDC25C;HMG…
MITSIADES_RESPONSE_TO_APLIDIN_DN	250	238	DLGAP5;BUB1;TOP2A;TPX2;NCAPG;AURKA;SHCBP1;KIF14;CCNA2;KIF18B;TIPIN;RRM2;KIF4A;SMC2;MELK;CCNB1;NDC1;TRIP13;SMC3;HJURP;PLEC;TYMS;SUPT16H;CENPF;MYC;MSH6;RRM1;BUB1B;ZWINT;CBX3;MMD;MKI67;GINS1;NEK2;PPAT;CDC42BPA;RSRC1;MCM4;CDCA8;TPR;FBXO5;ECT2;CENPA;CSE1L;ASPM;RACGAP1;CTNNA1;GNB1;FANCI;BIRC5;PTTG1;MRPL19;RFC4;MSH2;CASP6;NAA15;FERMT1;SCAMP1;IPO5;AHCY;NCAPG2;PTPN11;HEATR1;IMPDH1;NUP50;TMEM97;NCAPH;TPGS2…	0.430004	14.9953	<0.001	DLGAP5;BUB1;TOP2A;TPX2;NCAPG;AURKA;SHCBP1;KIF14;CCNA2;KIF18B;TIPIN;RRM2;KIF4A;SMC2;MELK;CCNB1;NDC1;TRIP13;SMC3;HJURP;PLEC;TYMS;SUPT16H;CENPF;MYC;MSH6;RRM1;BUB1B;ZWINT;CBX3;MMD;MKI67;GINS1;NEK2;PPAT;CDC42BPA;RSRC1;MCM4;CDCA8;TPR;FBXO5;ECT2;CENPA;CSE1L;ASPM;RACGAP1;CTNNA1;GNB1;FANCI;BIRC5;PTTG1;MRPL19;RFC4;MSH2;CASP6;NAA15;FERMT1;SCAMP1;IPO5;AHCY;NCAPG2;PTPN11;HEATR1;IMPDH1;NUP50;TMEM97;NCAPH;TPGS2…	0.577548	11.4158	<0.001	MYC;MELK;TOP2A;ECT2;FERMT1;CCNB1;CCNA2;CDCA8;RRM2;AURKA;FOXM1;BUB1;TRIP13;ATP13A3;TPX2;BUB1B;MKI67;KIF4A;NUSAP1;SLC38A2;SHCBP1;NCAPG;TFDP1;KIF14;TYMS;DEK;CKAP2;RACGAP1;ASPM;NCAPH;KIF18B;MCM4;SMC2;NEK2;HEATR1;EIF3A;HJURP;CENPF;EIF2AK2;NCAPD2;NDC1;ZWINT;NCAPG2;FANCI;SMC3;PPAT;CENPA;BIRC5;TOPBP1;MSH2;IPO5;SKP2;RRM1;PRKDC;GINS1;CBX3;WDR76;MCM2;FBXO5;SUPT16H;POLR2B;LYPLA1;PTPN11;HNRNPR;TRAM2;PCLAF;PGA…	0.353347	16.5116	<0.001	MYB;CCNB1;PDXK;ENO2;IMPA2;MMD;KCTD12;NUCKS1;PRKCA;RASSF2;HDAC9;SCD;PTTG3P;CD9;ATXN1;MYBL2;TPX2;DHCR24;CERK;ATP13A3;SLC37A4;JPT2;MCM4;CMPK1;MBNL1;TYMS;PSMD2;BLM;TMEM97;RRM2;SLC38A2;KIF14;MAPK6;SKP2;NSDHL;DDX46;LBR;ASPM;FBXO5;PTTG1;IMPDH1;HNRNPR;CENPA;CTNNA1;BUB1;SYK;AVL9;CCNA2;TRIP13;NAA15;NSD2;MKI67;DROSHA;ECT2;TUBB;FAM168B;GPI;HJURP;NUP50;IQGAP1;CDCA8;HNRNPAB;DEK;GPR161;TOMM20;AURKA;SLC5A3;SHCBP…	-0.368697	-6.67375	<0.001	CTNNA1;GPI;CBX3;CSE1L;SKP2;NF2;FUT8;FAM168B;NUP188;RAB4A;DROSHA;PDS5B;FAM20B;TBL1X;SMC3;UBE2G2;TTC3;DDAH1;HDGF;AGPAT5;SUPT16H;NSDHL;DEPTOR;HCFC1;HNRNPR;LBR;ANKRD10;MTMR4;CERK;PPP1R16B;CCNE1;PIK3CB;SUMO3;RASSF2;TRIP13;TARDBP;BUB1;DDX46;SUGP2;ELAVL1;GMPS;FOXM1;TUBB;RSRC1;NUCKS1;MAGED1;DCP2;NFATC2IP;ARHGAP19;BLM;AGBL5;NCAPH;AURKA;NDC1;ZNF395;AHCY;MKI67;RACGAP1;ERCC6L;PARP1;HNRNPD;MSH2;NCAPG;NCAPD2;E…
NAGASHIMA_EGF_SIGNALING_UP	57	54	AREG;F2RL1;FOSL1;IER3;TNFRSF12A;MYC;HBEGF;DLX2;ID1;FOS;JUN;EGR1;SIK1;KLF10;KBTBD2;ETS2;NR4A2;LIF;ATF3;KLF6;JUNB;EGR3;SOWAHC;DUSP1;NR4A3;MCL1;DUSP5;NAP1L1;KDM6B;TRIB1;TIPARP;EGR4;ID3;EPHA2;ARC;MAFF;BCL10;ZFP36;GEM;NR4A1;IER2;NAB2;FOSB;SPRED2;AEN;DNAJB1;PLEKHO2;DUSP2;BHLHE40;HES1;EDN1;TNFRSF11B;RYBP;NEDD9	0.575766	9.71011	<0.001	AREG;F2RL1;FOSL1;IER3;TNFRSF12A;MYC;HBEGF;DLX2;ID1;FOS;JUN;EGR1;SIK1;KLF10;KBTBD2;ETS2;NR4A2;LIF;ATF3;KLF6;JUNB;EGR3;SOWAHC;DUSP1;NR4A3;MCL1;DUSP5;NAP1L1;KDM6B;TRIB1;TIPARP;EGR4;ID3;EPHA2;ARC;MAFF;BCL10;ZFP36;GEM;NR4A1	0.521092	6.65357	<0.001	AREG;FOSL1;MYC;TIPARP;TNFRSF12A;HBEGF;DUSP5;F2RL1;SPRED2;MCL1;BCL10;EPHA2;GEM;KLF10;SOWAHC;KBTBD2;ETS2;TRIB1;AEN;KLF6;DUSP1;ZFP36;FOS;NR4A1;NAP1L1;KDM6B;FOSB;ATF3;LIF;EGR1;NEDD9;MAFF;SIK1;JUN;JUNB;NR4A3;EDN1;BHLHE40;RYBP;EGR4;MIR22HG	0.47943	9.24721	<0.001	FOSL1;IER3;EGR1;TRIB1;JUN;KLF6;MAFF;IER2;HBEGF;TIPARP;ZFP36;JUNB;EGR3;DLX2;MCL1;SOWAHC;AEN;SPRED2;PLEKHO2;FOSB;TNFRSF12A;BCL10;EPHA2;FOS;KLF10;BHLHE40;KDM6B;NR4A1;DUSP2;DNAJB1;MYC;LIF;ID1;DUSP5;NAB2;DUSP1;ATF3;HES1;EDN1;KBTBD2	0.473312	8.01996	<0.001	AREG;F2RL1;FOSL1;TNFRSF12A;HBEGF;KLF10;SOWAHC;TIPARP;MIR22HG;DLX2;KLF6;ZFP36;MYC;KDM6B;EDN1;FOS;LIF;FOSB;NR4A1;SPRED2;NR4A3;MCL1;EGR3;EGR1;ETS2;EPHA2
NAGASHIMA_NRG1_SIGNALING_UP	172	167	AREG;LAMC2;F2RL1;LAMA3;FOSL1;FLRT3;IER3;HOMER1;TNFRSF12A;SNAI2;MYC;HBEGF;DLX2;PLAUR;CYP24A1;TOP1;TUBB6;AKIRIN1;PHLDA2;FHL2;GAL;C3orf52;ID1;FOS;JUN;NFIL3;YRDC;PMAIP1;PFKFB3;EGR1;GTPBP4;TRA2B;ZNF365;SPHK1;TNFRSF10B;SIK1;CDC42EP3;ARG2;KLF10;KBTBD2;DUSP10;ETS2;GATA6;NR4A2;ARPC5L;CEBPB;LIF;SFN;ATF3;CSNK1D;KLF6;JUNB;EGR3;PWP2;IER5;TES;SOWAHC;USP36;PPRC1;DUSP4;DUSP1;NR4A3;HILPDA;HERC4;MCL1;VEGFA;ADM;REL…	0.473113	13.5053	<0.001	AREG;LAMC2;F2RL1;LAMA3;FOSL1;FLRT3;IER3;HOMER1;TNFRSF12A;SNAI2;MYC;HBEGF;DLX2;PLAUR;CYP24A1;TOP1;TUBB6;AKIRIN1;PHLDA2;FHL2;GAL;C3orf52;ID1;FOS;JUN;NFIL3;YRDC;PMAIP1;PFKFB3;EGR1;GTPBP4;TRA2B;ZNF365;SPHK1;TNFRSF10B;SIK1;CDC42EP3;ARG2;KLF10;KBTBD2;DUSP10;ETS2;GATA6;NR4A2;ARPC5L;CEBPB;LIF;SFN;ATF3;CSNK1D;KLF6;JUNB;EGR3;PWP2;IER5;TES;SOWAHC;USP36;PPRC1;DUSP4;DUSP1;NR4A3;HILPDA;HERC4;MCL1;VEGFA;ADM;REL…	0.463059	8.44324	<0.001	LAMC2;AREG;LAMA3;FOSL1;MYC;TNFRSF10B;CYP24A1;TIPARP;TNFRSF12A;LDLR;TOP1;HBEGF;SNAI2;AKIRIN1;DUSP5;DST;F2RL1;TUBB6;FLRT3;DUSP4;IL6R;SPRED2;FHL2;MCL1;BCL10;TNFRSF21;EPHA2;GEM;WEE1;KLF10;PPRC1;PHLDA2;EIF5;TES;VEGFA;PMAIP1;GTPBP4;C3orf52;SOWAHC;TRA2B;KBTBD2;ARG2;SOCS1;PFKFB3;ETS2;YRDC;TRIB1;GADD45A;HERC4;AEN;VCL;KLF6;CCNL1;PSME4;CDC42EP3;HOMER1;DUSP1;PLAUR;SLCO4A1;NPC1;ZFP36;USP36;IER5;JOSD1;FOS;EZR;…	0.3846	13.5084	<0.001	FOSL1;IER3;EGR1;TRIB1;LAMC2;SPHK1;GADD45A;JUN;PHLDA2;CLDN4;LDLR;KLF6;SGK1;SFN;MAFF;PPP1R15A;EGLN3;PLAUR;IER2;IRS2;HBEGF;TIPARP;SERPINB8;PMAIP1;ZFP36;JUNB;SLCO4A1;SEMA3B;CLCF1;CXCR4;EGR3;MAP3K14;CDC42EP3;YRDC;C3orf52;DLX2;MCL1;DUSP10;SOWAHC;AEN;RARA;AKIRIN1;TUBB2A;IER5;ALOXE3;SPRED2;PLEKHO2;SPATA2L;MAP2K3;FOSB;TES;TNFRSF12A;BCL10;EZR;SOCS1;EPHA2;VEGFA;ITPKC;FOS;TUBB6;KLF10;KLF2;EPPK1;NPC1;TOB2;SER…	0.400575	11.482	<0.001	SPRR1B;AREG;F2RL1;LAMC2;FOSL1;LRRC15;FLRT3;TNFRSF12A;LAMA3;HBEGF;TUBB2A;TUBB6;SNAI2;AQP3;ALOXE3;KLF10;SOWAHC;EPPK1;PALLD;VCL;LYPD3;SFN;TIPARP;IL6R;MIR22HG;NDEL1;FHL2;PDLIM5;DLX2;PLAUR;KLF6;ZFP36;MYC;TGFB2;FERMT2;KDM6B;EDN1;ADM;ZNF365;LDLR;RGS2;TUFT1;DST;FOS;LIF;FOSB;CDC42EP3;NR4A1;SPRED2;NR4A3;HOMER1;REL;TES;TNFRSF21;MCL1;ZYX;EGR3;PHLDA2;EGR1;RARA;EZR;TOP1;SEMA3B;MAP2K3;YRDC;SPHK1;PFKFB3;ETS2;TOB…
PHONG_TNF_TARGETS_UP	63	62	CXCL8;EREG;LAMC2;CXCL1;CCL20;CXCL3;CXCL2;INHBA;IL6;IL11;PLAU;FJX1;PTX3;IER3;SDC4;BIRC2;ICAM1;FOS;JUN;TNFAIP3;EGR1;TNFRSF10B;KLF10;DUSP10;ETS2;PLK2;CSF2;LIF;ATF3;KLF6;JUNB;IER5;DUSP1;BIRC3;NFKBIA;MCL1;REL;DUSP5;NFKB2;ADAMTS9;EPHA2;LDLR;ZFP36;GEM;EGR2;IER2;BMP2;CCNL1;IFNGR2;CD44;CEBPD;BHLHE40;BTG3;IRF1;CD83;DUSP8;ZFP36L2;KLRC1;KDM6A;BTG1;TNFAIP2;NKX3-1	0.584158	10.7324	<0.001	CXCL8;EREG;LAMC2;CXCL1;CCL20;CXCL3;CXCL2;INHBA;IL6;IL11;PLAU;FJX1;PTX3;IER3;SDC4;BIRC2;ICAM1;FOS;JUN;TNFAIP3;EGR1;TNFRSF10B;KLF10;DUSP10;ETS2;PLK2;CSF2;LIF;ATF3;KLF6;JUNB;IER5;DUSP1;BIRC3;NFKBIA;MCL1;REL;DUSP5;NFKB2	0.642215	8.55775	<0.001	LAMC2;CXCL8;CXCL1;INHBA;CSF2;CCL20;EREG;PLAU;ICAM1;TNFAIP3;TNFRSF10B;SDC4;FJX1;LDLR;CXCL2;CXCL3;CD44;DUSP5;BMP2;MCL1;EPHA2;IRF1;GEM;KLF10;ZFP36L2;PLK2;NFKB2;IL11;ETS2;KLF6;CCNL1;DUSP1;NKX3-1;ZFP36;IER5;NFKBIA;BIRC3;FOS;IFNGR2;DUSP10;TNFAIP2;KDM6A;BIRC2;ATF3;LIF;EGR1;PTX3;REL;JUN;JUNB;CD83	0.46665	9.42565	<0.001	CSF2;IER3;EGR1;INHBA;LAMC2;TNFAIP2;CD44;CXCL8;JUN;LDLR;KLF6;PLK2;IER2;SDC4;ZFP36;JUNB;ZFP36L2;IL11;PTX3;CD83;CXCL3;MCL1;DUSP10;BTG1;IER5;NKX3-1;CXCL1;PLAU;EPHA2;FOS;CXCL2;KLF10;IFNGR2;TNFRSF10B;NFKBIA;BHLHE40;FJX1;EGR2;NUAK2;LIF;BMP2;DUSP5;ICAM1;DUSP1;CEBPD	0.419876	7.99764	<0.001	INHBA;LAMC2;EREG;PLAU;CXCL8;CD44;PLK2;CSF2;KLF10;IL11;KLF6;ZFP36;FJX1;LDLR;BIRC2;FOS;LIF;BMP2;CXCL1;REL;ZFP36L2;MCL1;CXCL2;EGR1;EGR2;ETS2;ADAMTS9;EPHA2;NUAK2;TNFAIP3
REACTOME_CELL_CYCLE_MITOTIC	561	481	CCNA1;AURKB;CENPN;SPC25;KIF20A;BUB1;KIF23;MCM10;NDC80;TOP2A;NUP155;CDC6;TPX2;NCAPG;AURKA;HMMR;CDKN2A;CDC20;SKA2;UBE2S;NUF2;MAD1L1;CENPI;UBE2C;CCNA2;RRM2;KIF18A;CDK6;TK1;MAD2L1;CENPE;SMC2;CCNB1;CENPK;NDC1;POLE2;PHLDA1;BORA;SMC3;TYMS;PLK1;CDCA5;CENPF;MYC;LMNB1;POLE4;BUB1B;ZWINT;MNAT1;SPDL1;CCNE2;CDC45;TNPO1;CDK1;ORC1;CENPH;TUBB6;GINS2;GMNN;CDC25A;GINS1;NEK2;BUB3;FEN1;CEP290;MCM4;CDCA8;VRK1;CCNB2;MA…	0.4414	20.406	<0.001	CCNA1;AURKB;CENPN;SPC25;KIF20A;BUB1;KIF23;MCM10;NDC80;TOP2A;NUP155;CDC6;TPX2;NCAPG;AURKA;HMMR;CDKN2A;CDC20;SKA2;UBE2S;NUF2;MAD1L1;CENPI;UBE2C;CCNA2;RRM2;KIF18A;CDK6;TK1;MAD2L1;CENPE;SMC2;CCNB1;CENPK;NDC1;POLE2;PHLDA1;BORA;SMC3;TYMS;PLK1;CDCA5;CENPF;MYC;LMNB1;POLE4;BUB1B;ZWINT;MNAT1;SPDL1;CCNE2;CDC45;TNPO1;CDK1;ORC1;CENPH;TUBB6;GINS2;GMNN;CDC25A;GINS1;NEK2;BUB3;FEN1;CEP290;MCM4;CDCA8;VRK1;CCNB2;MA…	0.544662	12.0564	<0.001	CCNA1;MYC;PHLDA1;TOP2A;HMMR;SMC4;TUBA1B;CCNB1;CCNA2;CDCA8;RRM2;CDK6;AURKA;FOXM1;RFC3;BUB1;KIF20A;TPX2;PLK1;BUB1B;CDC20;CDCA5;KIF23;UBE2C;KIF18A;NCAPG;KIF2C;LMNB1;TFDP1;MAD2L1;PLK4;TYMS;PSMD5;VRK1;FEN1;NDC80;CKAP5;PKMYT1;NCAPH;CDC6;MCM4;PSMB9;NUP153;CDK2;SMC2;CENPQ;RB1;AJUBA;CENPE;NEK2;NUP160;CCNB2;NEK7;CENPF;INCENP;MCM3;CDK1;DBF4;BORA;NUF2;ORC6;NCAPD2;NDC1;TUBB6;ZWINT;NCAPG2;CDC25B;SMC3;CENPA;GTS…	0.338113	27.2605	<0.001	CCNA1;PHLDA1;CCNB1;TUBB3;CCND1;AURKB;PRKCA;LPIN2;NUP37;RAE1;CDKN1A;TUBA1B;MASTL;NEK6;DHFR;TUBGCP2;MZT1;E2F3;CDK2;CDCA5;MYBL2;TUBA1C;TPX2;PRKAR2B;PPP2R3B;E2F2;LMNA;SEH1L;VRK1;MCM4;PPP2CB;NUP107;TUBB4B;CSNK2A2;SPC24;TUBB2A;TYMS;RFC3;MCM7;SMC1A;SSNA1;CTDNEP1;PSMD2;RRM2;LPIN1;SKA2;TUBGCP4;CENPI;ORC1;SKP2;NUP93;RANGAP1;CETN2;PSMA3;PCNA;LBR;GINS2;NME7;E2F4;MAX;LMNB1;TK1;FBXO5;LIN54;PTTG1;HAUS7;NDE1;PSM…	-0.442179	-8.93877	<0.001	SMC3;LYN;PSMB2;SKP1;NUP88;MIS12;PPP2R5D;NUP214;SPAST;ORC2;CDK11A;EML4;MAX;RFC1;CCP110;CENPT;CENPP;NCAPD3;ALMS1;CCND3;SMC1A;CHMP4B;NUP54;ANAPC4;TUBGCP2;LCMT1;TUBA1B;NUP107;RANGAP1;BANF1;HDAC1;PSMB8;PSMA3;HAUS3;LBR;MCPH1;HDAC8;ORC3;PPP2R2A;UBE2I;CCNE1;POLD2;LIN37;FZR1;NEDD1;CDC23;CEP63;E2F5;CEP192;PSMA5;HAUS6;CEP135;UBB;PSMD4;PSMB1;PLK1;CENPE;PSMB6;NUP155;CETN2;RCC1;DBF4;BUB1;KMT5A;KNL1;BUB3;SEC13;…
REACTOME_MRNA_SPLICING	188	182	ELAVL2;GTF2F2;PRPF4;LSM5;NCBP2;HNRNPH1;SNRPG;TRA2B;WBP4;MAGOHB;BCAS2;SNRPE;SNRPD1;SNRPF;NUDT21;DHX9;HNRNPC;CPSF2;PUF60;NCBP1;SF3B6;MAGOH;POLR2K;PPIL1;RBM22;PRPF31;SMNDC1;CDC40;PPIL4;EFTUD2;SRSF1;PRPF40A;SNRNP27;GTF2F1;SNRNP48;DDX42;LSM4;CWC27;SNW1;PAPOLA;CDC5L;CTNNBL1;POLR2D;DHX15;HNRNPF;EIF4A3;SNRNP40;PRPF38A;PPIH;CCAR1;CPSF3;POLR2E;ALYREF;LSM2;FUS;FIP1L1;DDX46;PRPF6;SNRPB;HSPA8;CWC22;LSM8;GCFC2…	0.415703	12.5288	<0.001	ELAVL2;GTF2F2;PRPF4;LSM5;NCBP2;HNRNPH1;SNRPG;TRA2B;WBP4;MAGOHB;BCAS2;SNRPE;SNRPD1;SNRPF;NUDT21;DHX9;HNRNPC;CPSF2;PUF60;NCBP1;SF3B6;MAGOH;POLR2K;PPIL1;RBM22;PRPF31;SMNDC1;CDC40;PPIL4;EFTUD2;SRSF1;PRPF40A;SNRNP27;GTF2F1;SNRNP48;DDX42;LSM4;CWC27;SNW1;PAPOLA;CDC5L;CTNNBL1;POLR2D;DHX15;HNRNPF;EIF4A3;SNRNP40;PRPF38A;PPIH;CCAR1;CPSF3;POLR2E;ALYREF;LSM2;FUS;FIP1L1;DDX46;PRPF6;SNRPB;HSPA8;CWC22;LSM8;GCFC2…	0.564683	10.4454	<0.001	HNRNPF;U2SURP;PCBP1;SNW1;DHX15;POLR2B;PPIL4;BCAS2;HNRNPR;SRSF7;HNRNPA2B1;PRPF40A;SMNDC1;DHX9;CWC22;MTREX;HSPA8;PPIL1;HNRNPK;PRPF4;NUDT21;HNRNPC;CSTF2;CCAR1;CDC5L;CPSF2;PAPOLA;WBP11;HNRNPU;NCBP1;PPWD1;TRA2B;SF1;DDX5;SRSF10;SF3B1;MAGOH;SRSF1;HNRNPD;ELAVL2;DHX16;DDX46;HNRNPH1;CHERP;CLP1;SRSF2;SRRM1;SRSF4;U2AF2;EFTUD2;GTF2F2;RBMX;SRSF3;SRSF11;PHF5A;CSTF2T;SRSF6;CPSF7;TFIP11;CSTF3;SNRNP40;YBX1;POLR2C;…	0.377633	15.4968	<0.001	RNPS1;SNRNP48;HNRNPA1;SNRPD3;PCBP1;ISY1;SNRPB;DDX46;PPIL6;SNRPB2;PPIL3;HNRNPR;CWC25;PPIL4;PHF5A;PRPF38A;SNRPD1;SRSF2;LSM6;CSTF1;SRSF7;FUS;SNRNP40;EIF4A3;HNRNPF;PCBP2;SNRPG;GTF2F2;NUDT21;SNRPF;POLR2E;LSM2;HNRNPA2B1;DHX15;POLR2H;ELAVL1;PUF60;SRSF3;HNRNPM;DDX5;POLR2F;SMNDC1;HNRNPC;CPSF7;CLP1;CD2BP2;DHX9;CPSF4;HNRNPA0;CSTF2;U2AF2;ZCRB1;EFTUD2;SF3B1;POLR2K;SF3B4;CRNKL1;SNRPA;SF3B5;HNRNPU;SRSF4;PPIE;CP…	-0.513226	-8.7058	<0.001	YBX1;DHX15;CD2BP2;NCBP1;SNW1;PPIL1;PUF60;SRRM2;ZMAT5;SNRNP200;SF3A1;HNRNPF;PRPF4;CLP1;POLR2L;FIP1L1;SF1;CTNNBL1;SNRNP27;WDR33;SF3B2;DHX9;HNRNPC;PPIL6;SRRM1;WBP11;PRCC;SRSF9;DDX42;SNRPB2;PCBP2;ZCRB1;MTREX;DHX16;PLRG1;CDC5L;PRPF19;CASC3;PTBP1;CHERP;NCBP2;POLR2G;CPSF3;HNRNPU;BUD31;CWC25;CPSF7;SF3B4;U2SURP;RBM17;CSTF1;CRNKL1;SART1;GTF2F1;DDX23;HNRNPR;SRSF4;U2AF2;PDCD7;GCFC2;PPIE;RNPS1;SF3B6;USP39;DDX…
REACTOME_MRNA_SPLICING_MINOR_PATHWAY	52	50	GTF2F2;NCBP2;SNRPG;SNRPE;SNRPD1;SNRPF;NCBP1;SF3B6;POLR2K;EFTUD2;SRSF1;GTF2F1;SNRNP48;DDX42;POLR2D;SNRNP40;POLR2E;LSM2;PRPF6;SNRPB;YBX1;SNRPD3;POLR2H;POLR2L;PDCD7;SNRPD2;SF3B3;POLR2B;POLR2G;SF3B5;POLR2C;ZCRB1;SNRNP35;POLR2J;SF3B4;DDX23;SNRNP200;SNRNP25;SRSF6;ZRSR2;PRPF8;POLR2F;ZMAT5;POLR2A;SF3B1;TXNL4A;POLR2I;SRSF7;SF3B2;RNPC3	0.420435	6.85167	<0.001	GTF2F2;NCBP2;SNRPG;SNRPE;SNRPD1;SNRPF;NCBP1;SF3B6;POLR2K;EFTUD2;SRSF1;GTF2F1;SNRNP48;DDX42;POLR2D;SNRNP40;POLR2E;LSM2;PRPF6;SNRPB;YBX1;SNRPD3;POLR2H;POLR2L;PDCD7;SNRPD2;SF3B3;POLR2B;POLR2G;SF3B5;POLR2C;ZCRB1;SNRNP35	0.500334	6.20021	<0.001	POLR2B;SRSF7;NCBP1;SF3B1;SRSF1;SRSF2;EFTUD2;GTF2F2;SRSF6;SNRNP40;YBX1;POLR2C;SF3B3;NCBP2;SF3B2;POLR2D;SNRNP48;SF3B4;SNRPG;PDCD7;SF3B6;SNRPD1;SNRNP200;DDX42;POLR2A;POLR2K;DDX23;PRPF8;ZCRB1;SNRPB;POLR2G;SNRPF;SNRPE;RNPC3;POLR2H;LSM2;GTF2F1	0.435229	7.95693	<0.001	SNRNP48;SNRPD3;SNRPB;SNRPD1;SRSF2;SRSF7;SNRNP40;SNRPG;GTF2F2;SNRPF;POLR2E;LSM2;POLR2H;POLR2F;ZCRB1;EFTUD2;SF3B1;POLR2K;SF3B4;SF3B5;SRSF1;PRPF8;NCBP2;NCBP1;SNRPD2;SNRNP25;POLR2B;DDX23;ZMAT5;POLR2L;SF3B2;ZRSR2;SNU13;POLR2C;SNRPE;POLR2A;SRSF6;TXNL4A;DDX42	-0.523409	-6.28701	<0.001	NCBP2;POLR2G;SF3B4;GTF2F1;DDX23;PDCD7;SF3B6;POLR2D;PRPF6;SRSF1;POLR2J;SNU13;RNPC3;SRSF6;SNRNP48;SNRNP35;SNRPG;POLR2E;POLR2K;SF3B5;SNRPD3;SNRNP40;SRSF2;SNRPD1;SNRPE;SRSF7;SNRPB;SNRPF;ZRSR2;TXNL4A;SNRNP25;POLR2I;LSM2;POLR2H
REACTOME_S_PHASE	162	157	CCNA1;CDC6;UBE2S;UBE2C;CCNA2;POLE2;SMC3;CDCA5;MYC;POLE4;MNAT1;CCNE2;CDC45;ORC1;GINS2;CDC25A;GINS1;FEN1;MCM4;RFC3;GINS4;PRIM1;RFC2;CKS1B;RPA3;CDC27;ANAPC10;PSME3;RFC4;CDC25B;PSMB7;PSMD13;PSMD12;MCM8;PSMB4;PSMA3;ORC2;CCND1;GINS3;PSMD14;PSMA7;PSMC6;CDK2;PSMC3;PSMD2;CDT1;PSMA2;CDC23;PRIM2;PSMB3;SKP2;PSMD9;PSMD11;CCNH;PSMC1;POLE3;PSMD5;ORC6;MCM6;PSMB5;PSMA4;CCNE1;PSMB1;PCNA;PSMD3;PSMB2;ESCO1;CDKN1A;RB…	0.519222	14.4388	<0.001	CCNA1;CDC6;UBE2S;UBE2C;CCNA2;POLE2;SMC3;CDCA5;MYC;POLE4;MNAT1;CCNE2;CDC45;ORC1;GINS2;CDC25A;GINS1;FEN1;MCM4;RFC3;GINS4;PRIM1;RFC2;CKS1B;RPA3;CDC27;ANAPC10;PSME3;RFC4;CDC25B;PSMB7;PSMD13;PSMD12;MCM8;PSMB4;PSMA3;ORC2;CCND1;GINS3;PSMD14;PSMA7;PSMC6;CDK2;PSMC3;PSMD2;CDT1;PSMA2;CDC23;PRIM2;PSMB3;SKP2;PSMD9;PSMD11;CCNH;PSMC1;POLE3;PSMD5;ORC6;MCM6;PSMB5;PSMA4;CCNE1;PSMB1;PCNA;PSMD3;PSMB2;ESCO1;CDKN1A;RB…	0.578773	10.3266	<0.001	CCNA1;MYC;CCNA2;RFC3;CDCA5;UBE2C;TFDP1;PSMD5;FEN1;CDC6;MCM4;PSMB9;CDK2;RB1;MCM3;ORC6;CDC25B;SMC3;RAD21;MCM6;SKP2;CDC23;PSMA6;GINS1;POLE3;MCM2;PRIM2;GINS4;PCNA;RFC5;PSMC1;CCND1;CDC45;CDC27;CDC25A;WEE1;RFC4;MCM8;PSMD2;STAG2;CKS1B;PSME3;ORC1;PRIM1;POLD3;E2F4;MNAT1;WAPL;POLE2;PSMD12;GINS2;ESCO2;PSMD14;SMC1A;CDK4;RBL2;CDT1;LIN52;DNA2;ORC3;PSMB8;POLD1;POLA1;POLA2;PSMA3;ORC2;PSMA5;LIG1;PSME4;PDS5A;ESCO1…	0.376903	14.0721	<0.001	CCNA1;CCND1;CDKN1A;CDK2;CDCA5;MCM4;RFC3;MCM7;SMC1A;PSMD2;ORC1;SKP2;PSMA3;PCNA;GINS2;E2F4;MAX;LIN54;PSMD6;MCM6;CCNA2;ESCO2;CDC6;FEN1;MCM8;PSMD11;RFC5;PSMC1;PSMB2;PRIM2;ORC6;POLE3;PSMD13;UBE2D1;PRIM1;STAG2;POLA1;SEM1;CDC26;PSMD1;PSMC6;MYC;UBE2S;PSMB1;RBBP4;RPA3;PSMD7;UBE2C;PSMD12;MCM5;PSMA2;CDC45;AKT1;UBC;CDK7;PSMB3;CDT1;AKT3;PSMA7;PSMA1;PSMA5;PSMA6;RFC4;GINS4;MCM2;ANAPC2;PSMC2;GSK3B;PSMB8;POLA2;DN…	-0.490867	-8.02003	<0.001	PSMD9;RAD21;STAG1;PSMD13;CABLES1;STAG2;CDC26;PSMA1;MNAT1;ORC4;ESCO1;PSMD8;ANAPC10;SKP2;PSMD10;PDS5B;SMC3;PSMB2;SKP1;ORC2;MAX;RFC1;SMC1A;ANAPC4;PSMB8;PSMA3;ORC3;CCNE1;POLD2;LIN37;FZR1;CDC23;E2F5;PSMA5;UBB;PSMD4;PSMB1;PSMB6;ANAPC5;SEM1;PSMC4;PSMA4;PSMB7;ANAPC2;RPS27A;PSMB10;RPA1;UBA52;CCNH;PSMA2;PSME1;POLE4;CDK4;PSMC3;LIN52;ANAPC11;RBX1;LIN54;POLE3;CDKN1B;ORC6;PSMB4;PSMB3;CCNE2;ANAPC7;PRIM2;GINS3;P…
REN_BOUND_BY_E2F	62	55	NDC80;TOP2A;CDC6;TTK;CCNA2;TK1;MAD2L1;CENPE;SMC2;CHEK1;RRM1;RAD51;CDK1;ORC1;CDC25A;BUB3;FEN1;HMGB3;RFC3;CENPA;RFC2;RPA3;PTTG1;RFC4;RBL1;MSH2;DBF4;RAD54L;HMGB1;E2F3;CDK2;PRIM2;MCM6;PCNA;MCM3;UMPS;SMC4;MCM5;CSTF1;PRKDC;POLD1;UNG;BARD1;RB1;HLTF;DUT;POLA2;SUPT4H1;NAP1L4;POLA1;MLH1;BRD2;TP53;CBX5;E2F2	0.656922	11.0123	<0.001	NDC80;TOP2A;CDC6;TTK;CCNA2;TK1;MAD2L1;CENPE;SMC2;CHEK1;RRM1;RAD51;CDK1;ORC1;CDC25A;BUB3;FEN1;HMGB3;RFC3;CENPA;RFC2;RPA3;PTTG1;RFC4;RBL1;MSH2;DBF4;RAD54L;HMGB1;E2F3;CDK2;PRIM2;MCM6;PCNA;MCM3;UMPS;SMC4;MCM5;CSTF1;PRKDC;POLD1;UNG;BARD1;RB1;HLTF;DUT	0.751949	9.41727	<0.001	TOP2A;SMC4;CCNA2;RFC3;TTK;MAD2L1;FEN1;NDC80;CDC6;CDK2;SMC2;RB1;CENPE;MCM3;CDK1;DBF4;CENPA;MSH2;MCM6;RAD54L;RRM1;CHEK1;PRKDC;TK1;BUB3;RAD51;PRIM2;PCNA;CDC25A;RFC4;E2F3;BRD2;ORC1;HMGB1;UNG;POLD1;POLA1;POLA2;HLTF;BARD1;RPA3;MCM5;NAP1L4;PTTG1;MLH1;HMGB3;DUT;CSTF1;RFC2;TP53;CBX5;UMPS	0.555964	10.7695	<0.001	HMGB3;E2F3;CDK2;E2F2;RFC3;HMGB1;CHEK1;ORC1;PCNA;TK1;PTTG1;CENPA;MCM6;CCNA2;CDC6;FEN1;CSTF1;PRIM2;RAD51;RAD54L;SUPT4H1;SMC4;POLA1;MAD2L1;DUT;BUB3;RPA3;BARD1;MCM5;RFC4;RBL1;UNG;POLA2;SMC2;CDK1;CDC25A;MSH2;RRM1;DBF4;TTK;PRKDC;UMPS;RB1;CENPE;BRD2;MCM3;RFC2;NAP1L4	-0.770162	-9.40885	<0.001	CENPE;DBF4;BUB3;SUPT4H1;CHEK1;MLH1;TTK;SMC4;PRIM2;HMGB1;MSH2;NAP1L4;HMGB3;RRM1;CCNA2;SMC2;CENPA;CDC25A;RAD51;RFC3;CDK2;MAD2L1;TOP2A;BARD1;UNG;RPA3;POLA2;POLA1;CDC6;NDC80;RFC2;CBX5;RAD54L;FEN1;CDK1;E2F2;POLD1;DUT;TK1;MCM6;HLTF;MCM3;PCNA;PTTG1;RFC4;MCM5;TP53
RHODES_UNDIFFERENTIATED_CANCER	69	65	SLC16A1;DLGAP5;KIF23;TOP2A;CDC6;KIF14;CDC20;UBE2S;CDKN3;UBE2C;CCNA2;GCLM;MAD2L1;MELK;SLC7A5;CCNB1;TRIP13;CCT6A;CDK1;CKS2;NUDT1;KPNA2;CENPA;CKS1B;RPA3;KIF2C;BIRC5;RFC4;PSMB7;CTSL;TMSB10;MTHFD2;NME1;PSMD14;SSBP1;NCAPH;ADRM1;GPSM2;POLR2K;PSMD2;FOXM1;EIF2S2;DPM1;MCM6;NCAPD2;EZH2;MYBL2;PCNA;ILF2;MCM3;MCM2;GGH;HMGB2;YBX1;RAD21;TUBB;COL1A2;CEBPG;SEC61B;IFI30;TAP1;TUBB4A;PRDX4;GAS6;CXCL9	0.725268	13.1998	<0.001	SLC16A1;DLGAP5;KIF23;TOP2A;CDC6;KIF14;CDC20;UBE2S;CDKN3;UBE2C;CCNA2;GCLM;MAD2L1;MELK;SLC7A5;CCNB1;TRIP13;CCT6A;CDK1;CKS2;NUDT1;KPNA2;CENPA;CKS1B;RPA3;KIF2C;BIRC5;RFC4;PSMB7;CTSL;TMSB10;MTHFD2;NME1;PSMD14;SSBP1;NCAPH;ADRM1;GPSM2;POLR2K;PSMD2;FOXM1;EIF2S2;DPM1;MCM6;NCAPD2;EZH2;MYBL2;PCNA;ILF2;MCM3;MCM2;GGH;HMGB2;YBX1	0.688349	9.12038	<0.001	SLC16A1;MELK;TOP2A;CCNB1;CCNA2;FOXM1;TRIP13;TAP1;SLC7A5;CDC20;KPNA2;GPSM2;KIF23;UBE2C;KIF2C;MAD2L1;KIF14;CXCL9;CDKN3;NCAPH;CKS2;CDC6;MCM3;CDK1;MTHFD2;NCAPD2;HMGB2;CENPA;RAD21;BIRC5;MCM6;MCM2;PCNA;PCLAF;CCT6A;GCLM;RFC4;PSMD2;CKS1B;MYBL2;DPM1;PSMD14;TUBB	0.489535	10.5361	<0.001	CCNB1;MYBL2;COL1A2;TMSB10;HMGB2;TAP1;PSMD2;KIF14;DPM1;GAS6;CKS2;PCNA;CENPA;MCM6;CCNA2;TRIP13;CDC20;SLC7A5;CDC6;TUBB;CDKN3;KIF2C;MAD2L1;CCT6A;SEC61B;UBE2S;GCLM;DLGAP5;MELK;ADRM1;RPA3;UBE2C;POLR2K;BIRC5;ILF2;SSBP1;PCLAF;RFC4;MCM2;KPNA2;EZH2;NUDT1;CDK1;KIF23;SLC16A1;CKS1B;RAD21;NCAPH;NCAPD2;MCM3;NME1;GPSM2	-0.536606	-6.51505	<0.001	TRIP13;NME1;FOXM1;PSMB7;TUBB;ILF2;EIF2S2;PRDX4;GGH;KIF23;POLR2K;NCAPH;CXCL9;NCAPD2;CDC20;CCNA2;CENPA;MELK;BIRC5;MAD2L1;CCNB1;CKS1B;TOP2A;CDKN3;UBE2C;RPA3;CKS2;CDC6;NUDT1;KIF2C;CDK1;PCLAF;UBE2S;MYBL2;MCM6;MCM3;PCNA;RFC4;HMGB2;MCM2
RICKMAN_TUMOR_DIFFERENTIATED_WELL_VS_POORLY_DN	380	358	MMP10;IL1A;NRG1;PTHLH;EREG;MMP1;DCBLD1;ZBED2;INHBA;KLF7;PDPN;NT5E;FST;LUZP1;TREM1;ATL3;BNC1;FAM83A;STK17A;YKT6;LIMA1;FKBP14;SLC7A5;CARD10;TCP11L1;PTBP3;INPP4B;HOMER3;HBEGF;DAPK3;EHD1;FBLIM1;PLAUR;TUBB6;CSNK1A1;RAB38;HSD17B1;UPP1;MRPL4;COL5A3;AFAP1L1;SMTN;STON2;S100A2;FAM126A;TNS4;KLC1;FAT2;FKBP15;ADAMTS15;PXN;CORO1C;TXNDC17;ADAM12;GPR68;PTGFRN;JUP;GLIPR1;FAM114A2;PNP;TSPAN5;KLF10;RAB31;TMSB10;CDC…	0.373236	14.4558	<0.001	MMP10;IL1A;NRG1;PTHLH;EREG;MMP1;DCBLD1;ZBED2;INHBA;KLF7;PDPN;NT5E;FST;LUZP1;TREM1;ATL3;BNC1;FAM83A;STK17A;YKT6;LIMA1;FKBP14;SLC7A5;CARD10;TCP11L1;PTBP3;INPP4B;HOMER3;HBEGF;DAPK3;EHD1;FBLIM1;PLAUR;TUBB6;CSNK1A1;RAB38;HSD17B1;UPP1;MRPL4;COL5A3;AFAP1L1;SMTN;STON2;S100A2;FAM126A;TNS4;KLC1;FAT2;FKBP15;ADAMTS15;PXN;CORO1C;TXNDC17;ADAM12;GPR68;PTGFRN;JUP;GLIPR1;FAM114A2;PNP;TSPAN5;KLF10;RAB31;TMSB10;CDC…	0.375743	7.77762	<0.001	IL1A;PTHLH;NT5E;INHBA;FST;EREG;BNC1;CARD10;PDPN;NRG1;ZBED2;LIMA1;FAM83A;TNS4;PXN;SLC7A5;KLF7;CLCA2;STK17A;LRRC8C;S100A2;HBEGF;HIF1A;CDCP1;TP63;CD44;DCBLD1;DUSP7;FAT2;LDHA;TUBB6;RAB38;BAK1;CSNK1A1;SPTLC1;MMP1;ERO1A;STON2;LRRC59;GJB2;INPP4B;LUZP1;PNP;SGMS2;MMP10;LRFN4;CORO1C;SEMA4B;KLF10;MAFK;PCDH7;BZW1;NUMB;TES;SLC9A1;GSDMC;PTBP3;PTGFRN;CNGB1;STRN3;AHNAK2;TWF1;PIP4K2C;MAPK6;ADGRF4;SLC31A2;PSMD12;H…	0.25621	17.5629	<0.001	KRT6B;FST;TSPAN5;TREM1;BZW1;GJB2;KLF7;PRDM1;PTHLH;DUSP7;ZBED2;NT5E;PCDH7;NRG1;NGEF;INHBA;CDSN;CAVIN1;CD44;FKBP14;TMCC3;FRMD6;UPP1;ORMDL2;KLF6;SFN;KDELR3;EGLN3;CDKN1A;IL1A;TMEM154;PLAUR;RAB31;SLAMF9;GDPD2;HBEGF;LINC00520;FAT2;MAST4;AFAP1L1;KCTD11;S100A2;PNP;ALS2CL;TMSB10;SDC1;ELL2;C4orf3;TRIM7;BACH1;CCDC85C;CISH;SLC31A1;AHNAK;PPARD;BAK1;MXD1;OVOL1;LDHA;GSDMC;ATL3;STK17A;IFFO2;LRFN4;LIMA1;GPR157;LU…	0.707451	27.3159	<0.001	MMP1;KLK7;KRT14;MMP10;KLK10;PTHLH;LCE3D;KLK8;IGFL1;GJB6;KRT16;INHBA;KRT6B;SPRR1B;IGFBP6;PRR9;KRT17;GJB2;CLCA2;ASPRV1;KRT6A;IVL;AHNAK2;KLK11;SDR9C7;FAM83A;SLC7A5;IL36RN;SPRR4;RAB38;NT5E;COL5A3;NIPAL4;EREG;RNASE7;DSC1;HTRA1;CA12;BNC1;IL1A;GOLGA7B;TUBA4A;CERS3;CWH43;ZBED2;RAB31;MYO5A;CD44;HBEGF;GDPD2;FST;IGFL2;CDSN;C1orf116;GSDMC;SERINC2;EHD2;TUBB6;NRG1;ADAM12;CNGB1;CAVIN1;PCDH7;FBLIM1;TNS4;DSP;UPP1…
RICKMAN_TUMOR_DIFFERENTIATED_WELL_VS_POORLY_UP	241	223	TGS1;UBE2T;CENPF;MSH6;GINS1;NCBP2;ANP32A;TRA2B;SNRPE;CABYR;CACYBP;SPAG5;PSMB4;AGO2;CCT7;MAT2A;TMPO;TMEM97;NFYA;ATP2C1;CCT3;SRSF1;TTLL4;NONO;HNRNPLL;HOXC9;MCM3;EEF1D;SMC4;NAP1L1;RBM39;IPO9;SFPQ;ETV5;GCFC2;FRMD4A;XPO1;CSPP1;AHCTF1;MYNN;LBR;IMMT;RPS7;ABI2;CHD1L;NASP;POLR2B;SNHG6;GMCL1;PKP4;RPL35A;FLVCR1;GPR161;E2F6;TOMM20;DNMT3A;ISYNA1;GSTM4;RMI2;SMCHD1;SFT2D3;TRAF4;SEMA6A;HNRNPU;TMEM70;EFHC1;ARHGAP…	-0.203895	-5.31185	<0.001	ZBTB39;PHC1;NPB;MAP7D2;CBFA2T2;CENPV;NEO1;ACVR2B;MED12;PHKA2;MGAT3;ZCCHC3;SLC25A6;ZNF764;CD8B;C5;LRP6;LPIN1;ABHD12;C2orf68;E2F5;B3GALNT1;FAM118A;MVB12B;ALDH2;MTMR1;BTN2A2;TRAPPC6A;MDM4;MAP2K6;MAN2A2;CEP70;LGR6;SHROOM3;SCARA3;SBK1;EPB41;FARP1;MYB;BCL11A;SFXN2;OCA2;TRAF5;GCNT2;ACSS1;PKDCC;ATP6V0E2;MYCN;SNCAIP;ITGB2-AS1;PTCH1;FZD7;TRAF3IP3;MECOM;FAM117A;FAM171A1;CHPT1;LMO4;TNRC6C;SIM2;CLDN11;CREB3L4…	0.274583	5.39354	<0.001	SMC4;MAT2A;FUBP1;CENPF;MCM3;TMPO;TGS1;NEMP1;GINS1;POLR2B;UBE2T;SRSF7;XPO1;EIF3L;SPAG5;LBR;AHCTF1;SMCHD1;HNRNPU;TRA2B;TTLL4;SRSF1;AGO2;NONO;SFPQ;SRSF3;SRSF6;NASP;MSH6;PARP1;IMMT;TENT4A;IARS2;IPO9;NCBP2;ATP2C1;TMEM97;SPRY2;CHD1L;OGT;NFYA;SLC5A6;CCT3;CSPP1;TRAF4;HNRNPLL;NEPRO;RPL17;CACYBP;RMI2;RBM39;UCK2;EML4;TNRC18;ZBED5;SNRNP200;BTN2A2;NAP1L1;ZCCHC3;PKP4;FAM13B;SLC45A4;LRRC14;MTMR1;PNISR;TOMM20;CC…	-0.148069	-1.81493	0.101877	ZNF496;MYCN;COMMD7;HNRNPLL;CREB3L4;AGBL5;KLHL12;CCT3;MAN2A2;ASB3;SNRNP200;NCOR1;ZCCHC3;ARHGEF26;ABI2;ZBED5;SNHG6;CENPS;CHPT1;STARD7;ZNF764;OPLAH;PLCB4;PTCH1;ZNF251;NFYA;GTF3A;OGT;NOP53;ROBO1;CBFA2T2;LUC7L3;RPIA;SFT2D3;IMMT;PBX1;SEPHS1;ARHGAP19;RPS27;CHD1L;EML4;CEP70;MEX3A;MYNN;BCL7A;OARD1;ZNF322;SLC25A6;DNMT3A;ACVR2B;CSPP1;FAM117A;GCNT2;PNISR;GMCL1;TRAPPC6A;ZNF180;AHSA2P;ABHD12;DDX17;MDM4;CABYR;E…	-0.597597	-10.4775	<0.001	GCNT2;NCBP2;ZNF764;HNRNPU;SHROOM3;MAT2A;EML4;GSTM4;MAP2K6;MAN2A2;TRAF5;ZNF496;TRAF3IP3;IMMT;RABL2B;MED12;GMCL1;MVB12B;LBR;GLCCI1;JRK;DDX17;FRMD4A;TENT4A;GCFC2;IPO9;STARD7;TARBP1;ROBO1;LRRC14;MDM4;EFHC1;ZNF251;E2F5;TNRC6C;MSI2;SRSF1;SLC5A6;FLVCR1;VARS2;MEX3A;SRSF6;PNISR;TRAF4;BTN2A2;OGT;RPL5;NCOA5;SCARA3;ZCCHC3;TTLL4;NEPRO;PKP4;NONO;UCK2;ACACB;AHSA2P;NEO1;NUCKS1;RBM39;ZBED5;SFPQ;POGZ;ARHGAP19;WBP1…
SARRIO_EPITHELIAL_MESENCHYMAL_TRANSITION_UP	166	157	VEGFC;PLEK2;FOSL1;KIF20A;BUB1;CEP55;NT5E;ANLN;KIF23;NDC80;TOP2A;NUP155;FJX1;CDC6;HMMR;CCNA2;TNFRSF12A;RRM2;EIF5A2;MT2A;MAD2L1;CENPE;CCNB1;ENO1;CDCA7;PHLDA1;MSANTD3;TYMS;KIF11;PLK1;F3;UBE2T;BRIX1;UHRF1;CDCA5;ENC1;BUB1B;ZWINT;RAD51;PLAUR;CDC45;CDK1;DTL;GMNN;CENPW;SERPINE2;MKI67;PHF19;FHL2;SMTN;MCM4;RFC3;FBXO5;PRIM1;ECT2;CENPA;CENPU;DSCC1;RFC2;ASPM;CKS1B;YRDC;EXO1;PRC1;RFC4;STIL;MSH2;STMN1;PGK1;ARPC…	0.627678	17.2511	<0.001	VEGFC;PLEK2;FOSL1;KIF20A;BUB1;CEP55;NT5E;ANLN;KIF23;NDC80;TOP2A;NUP155;FJX1;CDC6;HMMR;CCNA2;TNFRSF12A;RRM2;EIF5A2;MT2A;MAD2L1;CENPE;CCNB1;ENO1;CDCA7;PHLDA1;MSANTD3;TYMS;KIF11;PLK1;F3;UBE2T;BRIX1;UHRF1;CDCA5;ENC1;BUB1B;ZWINT;RAD51;PLAUR;CDC45;CDK1;DTL;GMNN;CENPW;SERPINE2;MKI67;PHF19;FHL2;SMTN;MCM4;RFC3;FBXO5;PRIM1;ECT2;CENPA;CENPU;DSCC1;RFC2;ASPM;CKS1B;YRDC;EXO1;PRC1;RFC4;STIL;MSH2;STMN1;PGK1;ARPC…	0.655538	11.5416	<0.001	F3;PLEK2;NT5E;VEGFC;ANLN;FOSL1;PHLDA1;TOP2A;CEP55;ECT2;CDCA7;HMMR;CCNB1;CCNA2;RRM2;FOXM1;RFC3;BUB1;TNFRSF12A;KIF20A;SERPINE2;PLK1;MT2A;BUB1B;MKI67;CDCA5;FJX1;KIF23;UHRF1;LRRC8C;PRC1;TFDP1;MAD2L1;PLK4;TYMS;STEAP1;NDC80;PKMYT1;ASPM;KIF11;CDC6;MCM4;SKA3;CDK2;CENPE;MCM3;CDK1;ORC6;EXO1;ZWINT;CENPA;STIL;MSH2;MCM6;TMPO;CENPU;ASF1B;FHL2;DTL;BRIX1;RAD51;MCM2;DSCC1;FBXO5;BRCA1;EIF5A2;NUP155;PCNA;RFC5;UBE2T…	0.516506	17.7952	<0.001	PHLDA1;VEGFC;FOSL1;MT2A;F3;STEAP1;CDK2AP1;CCNB1;TUBB3;NT5E;CCND1;ENC1;PRC1;SERPINB2;ANLN;SAPCD2;PLAUR;CENPW;CMC2;DHFR;CDK2;SERPINE2;CDCA5;YRDC;RRS1;FGF2;LRP8;UHRF1;ETV1;SDF2L1;EXO1;MCM4;TUBB4B;TYMS;RFC3;MCM7;YWHAH;BLM;RRM2;PLEK2;RUNX1;MYBL1;STAMBPL1;TNFRSF12A;PCNA;RECQL4;EIF1AD;ASPM;FBXO5;RELT;CENPA;MCM6;ENO1;BUB1;MSANTD3;CCNA2;CDC6;ENOPH1;ASF1B;MKI67;RBM14;CDCA7;ECT2;RFC5;TUBB;ORC6;RAD51;FABP5;P…	-0.472446	-7.80879	<0.001	ETV1;MBOAT7;MYBL1;SMIM10L1;CMC2;TUBBP5;PLK1;CENPE;NUP155;BUB1;IDH2;TUBG1;DCK;FOXM1;TUBB;TIMM10;HMMR;UCK2;YEATS4;KIF23;BLM;MKI67;BCL2L11;RBM14;ORC6;POLR3K;COX17;MSH2;ECT2;GGCT;POLD3;ASPM;PRC1;MCM4;KIF11;CCNA2;SKA3;STIL;CENPA;DSCC1;BUB1B;PLK4;PKMYT1;RAD51;ESPL1;RFC3;CDK2;BRCA1;KIF20A;PHF19;FBXO5;RRM2;MAD2L1;CCNB1;CKS1B;TOP2A;BARD1;CDCA5;TACC3;UHRF1;EXO1;SAPCD2;CDC6;NDC80;KNTC1;RFC2;RFC5;HELLS;PRIM1…
WINNEPENNINCKX_MELANOMA_METASTASIS_UP	162	153	DCBLD2;CENPN;SPC25;DLGAP5;BUB1;CEP55;ANLN;NDC80;TOP2A;CDC6;NCAPG;AURKA;SHCBP1;SKA2;NUF2;PAICS;CDKN3;PLOD2;KIF18B;RRM2;TK1;SMC2;MELK;CHEK1;CCNB1;NUDCD1;MSANTD3;TYMS;KIF11;UBE2T;UHRF1;CDCA5;CENPF;MSH6;ATAD2;DPH3;RANBP1;GJC1;NEIL3;ZWINT;MRPS17;CDC45;CTNNAL1;CDK1;GINS2;GMNN;CKS2;TAF1A;NEK2;RSRC1;MCM4;CDCA8;KPNA2;MAP4K4;CCNB2;MRPS10;ECT2;PSMC3IP;CENPA;DSCC1;ASPM;CKS1B;RPA3;RACGAP1;HSPA4;TIMELESS;KIF2C…	0.719117	20.1499	<0.001	DCBLD2;CENPN;SPC25;DLGAP5;BUB1;CEP55;ANLN;NDC80;TOP2A;CDC6;NCAPG;AURKA;SHCBP1;SKA2;NUF2;PAICS;CDKN3;PLOD2;KIF18B;RRM2;TK1;SMC2;MELK;CHEK1;CCNB1;NUDCD1;MSANTD3;TYMS;KIF11;UBE2T;UHRF1;CDCA5;CENPF;MSH6;ATAD2;DPH3;RANBP1;GJC1;NEIL3;ZWINT;MRPS17;CDC45;CTNNAL1;CDK1;GINS2;GMNN;CKS2;TAF1A;NEK2;RSRC1;MCM4;CDCA8;KPNA2;MAP4K4;CCNB2;MRPS10;ECT2;PSMC3IP;CENPA;DSCC1;ASPM;CKS1B;RPA3;RACGAP1;HSPA4;TIMELESS;KIF2C…	0.680978	11.9852	<0.001	ANLN;MELK;TOP2A;CEP55;ECT2;CCNB1;CDCA8;RRM2;AURKA;CTNNAL1;ATAD2;BUB1;KPNA2;CDCA5;DCBLD2;SHCBP1;UHRF1;NCAPG;PRC1;KIF2C;IPO7;NUDCD1;TYMS;PAICS;NDC80;RACGAP1;ASPM;CDKN3;KIF11;NCAPH;KIF18B;CKS2;CDC6;MCM4;SMC2;NEK2;KIRREL1;CCNB2;CENPF;CDK1;NUF2;EXO1;ZWINT;HSPD1;NCAPG2;CENPA;CCT5;SGO2;BIRC5;MCM6;KNSTRN;DDX18;RAD54L;NEIL3;SPC25;CHEK1;TK1;DSCC1;TIMELESS;DNAJA1;PRIM2;PCNA;RFC5;UBE2T;CDC45;PCLAF;NSD2;TAF1A…	0.495613	17.1341	<0.001	CCNB1;CNN3;PRC1;ANLN;DCBLD2;DHFR;HSPA5;MAP4K4;CDCA5;PSMC3IP;EEPD1;UHRF1;CACYBP;EXO1;MCM4;GJC1;KIRREL1;MRPS17;TYMS;TCOF1;MRPS10;RRM2;CHORDC1;SKA2;CHEK1;CTNNAL1;CKS2;PCNA;GINS2;CDON;TK1;ASPM;PTTG1;CENPA;MCM6;BUB1;MSANTD3;PWP1;PLEKHG2;C8orf33;NSD2;CDC6;ECT2;RFC5;PTTG2;PRIM2;CDCA8;SPC25;CDKN3;SNRPG;DDX18;RAD54L;KIF2C;NUDT4;TAF1A;AURKA;SMARCA5;SURF4;MRPL32;SHCBP1;NUDCD1;SSR3;MTERF3;NEK2;CCNB2;PAICS;DL…	-0.52387	-8.26278	<0.001	CMSS1;GLRX2;CDON;IMMT;MRPS16;KNSTRN;ENY2;MRPS5;TRUB2;MRPS17;TCOF1;RHBDL2;NME1;BUB1;VMA21;FAM216A;DNAJA1;GMPS;RSRC1;CHEK1;SNRPG;NEIL3;SRP19;SGO2;NANS;NCAPH;CENPN;AURKA;SRSF10;CACYBP;RACGAP1;OGG1;GPN3;CHTOP;RBMX;PRIM2;SKA2;NCAPG;RANBP1;ECT2;ASPM;CDCA8;PRC1;MCM4;KIF11;SMC2;CENPA;DSCC1;PARPBP;CENPF;NSD2;MSH6;NCAPG2;C9orf40;MELK;ATAD2;BIRC5;KIF18B;RRM2;CCNB1;CKS1B;TOP2A;CDKN3;CDCA5;UHRF1;SPC25;EXO1;CC…
WINTER_HYPOXIA_METAGENE	243	233	CXCL8;MMP13;SERPINE1;VEGFC;TGFBI;SLC16A1;IL6;NT5E;SLC20A1;PLAU;THBS1;PTGS2;ADORA2B;ANGPT2;LGALS1;PAICS;PLOD2;ENPEP;ITGA5;ENO1;SPP1;TGFA;MET;F3;FLT1;ERRFI1;IFI27;BIRC2;CCT6A;ICAM1;PLAUR;DR1;CDK1;NDRG1;SLC2A3;P4HA1;COL5A3;PPAT;FOS;IRF6;DKC1;JUN;PGF;NFIL3;TNFAIP3;PFKFB3;TGFB1;EGR1;PNP;ANGPTL4;PGK1;TIMM17A;LDHA;ODC1;PFKFB4;SLC3A2;PSMA3;ANXA5;PKM;STC2;HSPH1;BNIP3;TGM2;KRT18;TBPL1;COL5A1;HSPD1;FN1;PNN;…	0.358876	11.9394	<0.001	CXCL8;MMP13;SERPINE1;VEGFC;TGFBI;SLC16A1;IL6;NT5E;SLC20A1;PLAU;THBS1;PTGS2;ADORA2B;ANGPT2;LGALS1;PAICS;PLOD2;ENPEP;ITGA5;ENO1;SPP1;TGFA;MET;F3;FLT1;ERRFI1;IFI27;BIRC2;CCT6A;ICAM1;PLAUR;DR1;CDK1;NDRG1;SLC2A3;P4HA1;COL5A3;PPAT;FOS;IRF6;DKC1;JUN;PGF;NFIL3;TNFAIP3;PFKFB3;TGFB1;EGR1;PNP;ANGPTL4;PGK1;TIMM17A;LDHA;ODC1;PFKFB4;SLC3A2;PSMA3;ANXA5;PKM;STC2;HSPH1;BNIP3;TGM2;KRT18;TBPL1;COL5A1;HSPD1;FN1;PNN;…	0.359943	6.96562	<0.001	F3;CXCL8;NT5E;SERPINE1;VEGFC;THBS1;SLC16A1;PLAU;ICAM1;TGFA;TNFAIP3;ITGA5;TGFBI;SLC20A1;HGF;CA9;HSPH1;MET;TFRC;TGM2;PAICS;HIF1A;SYT7;COL4A5;DKC1;ERRFI1;CDK1;LDHA;ADORA2B;ETS1;TPBG;HSPD1;PPAT;NFKB1;HYOU1;PNN;ANXA5;PNP;PGAM1;CCT6A;PGK1;PLOD2;IRF6;NR3C1;HERC3;LDHB;VEGFA;ARHGAP5;NFKB2;DDIT4;PFKFB3;KRT18;SLC2A1;ANXA1;HSPA5;DR1;ANGPTL4;SRSF6;P4HA1;PSMA3;MT1L;ENO1;PLAUR;SLC16A2;P4HA2;KRT14;EIF4A3;SERPINB…	0.314484	14.3663	<0.001	SLC6A6;VEGFC;HYOU1;TGFA;F3;ANGPTL4;COL5A1;PDGFB;SERPINE1;EGR1;NT5E;NDRG1;PTGS2;HK2;ETS1;ERRFI1;CXCL8;RBPJ;JUN;SERPINB2;INSIG1;HDAC9;FKBP4;SLC6A8;TGFBI;IGF2;CDKN1A;SYT7;PLAUR;PIM1;FLT1;HSPA5;PLIN2;CXCR4;PNP;CA9;ANXA2;BCL2L1;ELL2;SORL1;HSP90B1;PGF;ENO3;BATF3;SIRPA;TPBG;VEGFB;BTG1;LDHA;TH;QSOX1;SLC16A2;LGALS1;PFKFB4;THBS2;ANXA5;PKM;HERPUD1;ADORA2B;SLC20A1;PSMA3;DR1;BCL2L2;PIM2;PLAU;SLC2A3;VEGFA;P4HA…	0.37342	12.02	<0.001	KRT14;MMP13;THBS2;SERPINE1;COL5A2;MMP2;COL5A1;FN1;THBS1;NT5E;COL5A3;TGFBI;CA12;ITGA5;PLAU;CXCL8;VEGFC;SPP1;F3;TGFA;CALD1;HGF;MET;HIF1A;SLC16A2;NSG1;SLC2A1;ALDH1A3;SIRPA;HK2;BNIP3;TGM2;SLC3A2;QSOX1;SLC16A1;COL4A5;TGFB3;ANXA1;SYT7;LGALS1;MT1L;PDGFB;FABP5;SORL1;IGFBP5;TPBG;ELL2;SLC2A3;MAP4;PLAUR;PNP;P4HA2;ETS1;HERC3;ANXA2;EDN1;ADM;ENPEP;IFI27;HSPH1;PGAM1;HMOX2;BIRC2;HYOU1;TGFB1;LDHA;FOS;ENG;NR4A1;PI…
WINTER_HYPOXIA_UP	95	93	CXCL8;SLC16A1;ANLN;PLAU;ADORA2B;HOMER1;TRMT5;GMFB;IGF2BP2;GEMIN2;PYGL;MRGBP;MNAT1;MRPS17;NDRG1;CNIH4;P4HA1;XPO5;CDCA4;TNS4;TIMM23;NTMT1;PGF;RAN;NDUFA4L2;TEAD4;CORO1C;PTGFRN;NUDT15;S100A10;ANGPTL4;SLIRP;C16orf74;PGK1;PSMB7;LDHA;PFKFB4;NME1;BNIP3;TMEM189;RHOC;PSMA7;PVR;PSMD2;PLEKHG3;PAWR;PPP4R1;GPN3;TPBG;TPD52L2;TANC2;PGAM1;ANKRD9;BMS1;RUVBL2;HILPDA;MIF;GAPDH;MRPL14;VEGFA;MTX1;BCAR1;COL4A5;VAPB;GSS…	0.715769	15.543	<0.001	CXCL8;SLC16A1;ANLN;PLAU;ADORA2B;HOMER1;TRMT5;GMFB;IGF2BP2;GEMIN2;PYGL;MRGBP;MNAT1;MRPS17;NDRG1;CNIH4;P4HA1;XPO5;CDCA4;TNS4;TIMM23;NTMT1;PGF;RAN;NDUFA4L2;TEAD4;CORO1C;PTGFRN;NUDT15;S100A10;ANGPTL4;SLIRP;C16orf74;PGK1;PSMB7;LDHA;PFKFB4;NME1;BNIP3;TMEM189;RHOC;PSMA7;PVR;PSMD2;PLEKHG3;PAWR;PPP4R1;GPN3;TPBG;TPD52L2;TANC2;PGAM1;ANKRD9;BMS1;RUVBL2;HILPDA;MIF;GAPDH;MRPL14;VEGFA;MTX1;BCAR1;COL4A5;VAPB;GSS…	0.560001	8.57602	<0.001	CXCL8;ANLN;SLC16A1;PLAU;IGF2BP2;TNS4;CA9;GSS;LDLR;NUDT15;COL4A5;CDCA4;EIF2S1;LDHA;ADORA2B;TPBG;PLEKHG3;PPP4R1;HAUS2;PGAM1;PVR;GMFB;CORO1C;PGK1;PYGL;VEZT;BCAR1;RAN;PSMD2;TMEM30B;VEGFA;PTGFRN;AK4;MNAT1;GPN3;TRMT5;SLC2A1;BMS1;ANGPTL4;XPO5;P4HA1;GEMIN2;SLCO1B3;HOMER1;C16orf74;PPARD;MRGBP;S100A10;RNPS1;TPD52L2;TANC2;TIMM23;RHOC;S100A3;PAWR;TMTC3;CA12;VAPB;TUBB4B;PSMB7;SLC6A8;GAPDH;PGF;NTMT1;PSMA7;TEAD…	0.419043	11.1743	<0.001	ANGPTL4;NDRG1;RNPS1;CXCL8;IGF2BP2;LDLR;ANLN;SLC6A8;KCTD11;CA9;C16orf74;BCAR1;PGF;TPBG;PPARD;RNF24;LDHA;TUBB4B;MRPS17;NTMT1;PFKFB4;PSMD2;ANKRD9;CORO1C;ADORA2B;PLEKHG3;PLAU;SLCO1B3;VEGFA;P4HA1;B4GALT2;SLC2A1;BMS1;TMTC3;ANKRD37;BNIP3;ALDOA;PGK1;TEAD4;TPI1;GAPDH;PYGL;VEZT;TIMM23;METTL22;RAN;SLIRP;PSMA7;PGAM1;S100A3;PPP4R1;MRPL14;HILPDA;RHOC;EIF2S1;GEMIN2;SLC16A1;S100A10;CNIH4;TRMT5;TMEM30B;MNAT1;DPM2…	0.402474	9.1517	<0.001	KRT17;IGF2BP2;CA12;PLAU;CXCL8;PYGL;GSS;TNS4;KCTD11;SLC2A1;BNIP3;SLC16A1;COL4A5;PTGFRN;PPARD;S100A10;HES2;TPBG;CORO1C;AK4;SLCO1B3;C16orf74;PVR;LDLR;BCAR1;PGAM1;LDHA;TFAP2C;HOMER1;TPD52L2;VEZT;PPP4R1;TANC2;NDUFA4L2;TMTC3;RNF24;P4HA1;EIF2S1;GMFB;CA9
WONG_EMBRYONIC_STEM_CELL_CORE	335	322	AURKB;SLC16A1;DLGAP5;KIF20A;BUB1;PDPN;KIF23;NDC80;TOP2A;WDHD1;CDC6;AURKA;CTSC;CDC20;CDKN3;TTK;CCNA2;RRM2;KIF4A;MAD2L1;SMC2;CHEK1;ENO1;CDCA7;TRIP13;POLE2;NIP7;GEMIN2;KIF11;PLK1;NIFK;SSB;BRIX1;MTF2;CDCA5;MYC;LMNB1;RRM1;BUB1B;ANP32E;MRPS17;CBX3;STIP1;CDK1;DTL;ORC1;GMNN;CKS2;NEK2;BUB3;PRPS1;MRPL4;LSM5;EBNA1BP2;MCM4;CDCA8;KPNA2;VRK1;SERPINH1;CCNB2;NCBP2;RFC3;MRTO4;EEF1E1;PRIM1;MRPS28;BCAT1;ADSL;CSE1L;…	0.534696	20.6833	<0.001	AURKB;SLC16A1;DLGAP5;KIF20A;BUB1;PDPN;KIF23;NDC80;TOP2A;WDHD1;CDC6;AURKA;CTSC;CDC20;CDKN3;TTK;CCNA2;RRM2;KIF4A;MAD2L1;SMC2;CHEK1;ENO1;CDCA7;TRIP13;POLE2;NIP7;GEMIN2;KIF11;PLK1;NIFK;SSB;BRIX1;MTF2;CDCA5;MYC;LMNB1;RRM1;BUB1B;ANP32E;MRPS17;CBX3;STIP1;CDK1;DTL;ORC1;GMNN;CKS2;NEK2;BUB3;PRPS1;MRPL4;LSM5;EBNA1BP2;MCM4;CDCA8;KPNA2;VRK1;SERPINH1;CCNB2;NCBP2;RFC3;MRTO4;EEF1E1;PRIM1;MRPS28;BCAT1;ADSL;CSE1L;…	0.522593	10.6238	<0.001	MYC;SLC16A1;TOP2A;CDCA7;PDPN;SMC4;CCNA2;CDCA8;RRM2;AURKA;RFC3;BUB1;TRIP13;KIF20A;PLK1;BUB1B;CDC20;KPNA2;CDCA5;KIF4A;NUSAP1;KIF23;TTK;LMNB1;DNMT1;MAD2L1;PLK4;DEK;VRK1;NDC80;CKAP2;RACGAP1;CDKN3;KIF11;WDHD1;NCAPH;CKS2;CDC6;MCM4;SMC2;SINHCAF;NEK2;EIF3A;CCNB2;CTSC;MCM3;NIP7;CDK1;DBF4;MTHFD2;NCAPD2;EXO1;HMGB2;GTSE1;CCT5;G3BP1;BIRC5;MSH2;AURKB;HAT1;DDX18;NIFK;RCC1;NUP107;DARS2;RRM1;TCF19;CHEK1;DTL;BUB3;…	0.385985	20.3337	<0.001	CCND1;HSPE1;RNPS1;FDPS;AURKB;SQLE;TEAD2;TMEFF1;E2F3;CDCA5;MYBL2;UGDH;PDIA4;HMGB2;PPP4C;ELOVL6;VRK1;EXO1;HNRNPA1;MCM4;EMC8;CDCA3;NUP107;MRPS17;TGIF1;TCOF1;GJA1;RFC3;MCM7;NUDCD2;BLM;RRM2;NIFK;SEPHS2;CHEK1;EXOSC7;ORC1;PDPN;CKS2;PCNA;TIMM13;LMNB1;DLAT;MRPL16;NLN;CSRP2;TIMM8A;CTNNA1;ENO1;BUB1;RPL10A;CYCS;ALDOC;CCNA2;EBNA1BP2;ANP32E;TRIP13;CDC20;SLC2A1;CDC6;PHF5A;PABPC1;SNRPD1;GNPDA1;CDCA7;WDHD1;PRIM2;…	-0.489064	-9.44863	<0.001	MRPL13;GEMIN2;TIMM8A;MRPS2;PPM1G;HSPA9;UTP18;NUP107;BANF1;POP7;HDAC1;CDC34;ABCB7;FH;RNPS1;EXOSC7;RPL13;IPO9;SS18;MRPS18B;SNRPA1;PRPS1;FARSA;PSMA5;MRPS17;TCOF1;XRCC5;MRPL4;PLK1;HSPA14;NUDCD2;TRIP13;PSMB6;RCC1;NDUFB8;DBF4;BUB1;MRPL12;RPL27A;BUB3;ADH5;RPS16;MTF2;PHF5A;RPL10A;EIF4EBP1;NIPSNAP1;FDPS;MRPL16;CSRP2;NONO;EIF2S2;NDUFAB1;CHEK1;HNRNPL;CISD1;ECHS1;ANP32E;PRMT1;CDK4;APEX1;NDUFA9;STOML2;KIF23;B…

## Sheet: TableS7
gsymb	PMID	Title	Authors	Citation	First Author	Journal/Book	Publication Year	DOI
AREG	31485602	Secreted amphiregulin promotes vincristine resistance in oral squamous cell carcinoma	Hsieh MJ, Chen YH, Lee IN, Huang C, Ku YJ, Chen JC.	Int J Oncol. 2019 Oct;55(4):949-959. doi: 10.3892/ijo.2019.4866. Epub 2019 Aug 30.	Hsieh MJ	Int J Oncol	2019	10.3892/ijo.2019.4866
AREG	30302873	Prognostic role of epiregulin/amphiregulin expression in recurrent/metastatic head and neck cancer treated with cetuximab	Kogashiwa Y, Inoue H, Kuba K, Araki R, Yasuda M, Nakahira M, Sugasawa M.	Head Neck. 2018 Nov;40(11):2424-2431. doi: 10.1002/hed.25353. Epub 2018 Oct 10.	Kogashiwa Y	Head Neck	2018	10.1002/hed.25353
AREG	27393417	Expression of amphiregulin in mucoepidermoid carcinoma of the major salivary glands: a molecular and clinicopathological study	Shinomiya H, Ito Y, Kubo M, Yonezawa K, Otsuki N, Iwae S, Inagaki H, Nibu KI.	Hum Pathol. 2016 Nov;57:37-44. doi: 10.1016/j.humpath.2016.06.016. Epub 2016 Jul 5.	Shinomiya H	Hum Pathol	2016	10.1016/j.humpath.2016.06.016
AREG	27669890	Epidermal growth factor (EGF) receptor-ligand based molecular staging predicts prognosis in head and neck squamous cell carcinoma partly due to deregulated EGF- induced amphiregulin expression	Gao J, Ulekleiv CH, Halstensen TS.	J Exp Clin Cancer Res. 2016 Sep 26;35(1):151. doi: 10.1186/s13046-016-0422-z.	Gao J	J Exp Clin Cancer Res	2016	10.1186/s13046-016-0422-z
AREG	21653686	Expression of amphiregulin and EGFRvIII affect outcome of patients with squamous cell carcinoma of the head and neck receiving cetuximab-docetaxel treatment	Tinhofer I, Klinghammer K, Weichert W, Kn√∂dler M, Stenzinger A, Gauler T, Budach V, Keilholz U.	Clin Cancer Res. 2011 Aug 1;17(15):5197-204. doi: 10.1158/1078-0432.CCR-10-3338. Epub 2011 Jun 8.	Tinhofer I	Clin Cancer Res	2011	10.1158/1078-0432.CCR-10-3338
CCNA1	31289545	Cyclin A1 is associated with poor prognosis in oesophageal squamous cell carcinoma	He X, Li S, Shi W, Lin Q, Ma J, Liu Y, Feng T, Cao X.	Oncol Lett. 2019 Jul;18(1):706-712. doi: 10.3892/ol.2019.10377. Epub 2019 May 20.	He X	Oncol Lett	2019	10.3892/ol.2019.10377
CCNA1	31110422	Loss of CDKN2A and CDKN2B expression is associated with disease recurrence in oral cancer	Deepak Roshan VG, Sinto MS, Vargees BT, Kannan S.	J Oral Maxillofac Pathol. 2019 Jan-Apr;23(1):82-89. doi: 10.4103/jomfp.JOMFP_184_18.	Deepak Roshan VG	J Oral Maxillofac Pathol	2019	10.4103/jomfp.JOMFP_184_18
CCNA1	26518708	NDN and CD1A are novel prognostic methylation markers in patients with head and neck squamous carcinomas	Virani S, Bellile E, Bradford CR, Carey TE, Chepeha DB, Colacino JA, Helman JI, McHugh JB, Peterson LA, Sartor MA, Taylor JM, Walline HM, Wolf GT, Rozek LS.	BMC Cancer. 2015 Oct 30;15:825. doi: 10.1186/s12885-015-1806-8.	Virani S	BMC Cancer	2015	10.1186/s12885-015-1806-8
DDX20	27145460	Significance of microRNA-related variants in susceptibility to recurrence of oropharyngeal cancer patients after definitive radiotherapy	Chen X, Sturgis EM, Wang C, Cao X, Li Y, Wei Q, Li G.	Oncotarget. 2016 Jun 7;7(23):35015-25. doi: 10.18632/oncotarget.9014.	Chen X	Oncotarget	2016	10.18632/oncotarget.9014
CDKN3	28109073	Cyclin-Dependent Kinase Inhibitor 3 Promotes Cancer Cell Proliferation and Tumorigenesis in Nasopharyngeal Carcinoma by Targeting p27	Wang H, Chen H, Zhou H, Yu W, Lu Z.	Oncol Res. 2017 Nov 2;25(9):1431-1440. doi: 10.3727/096504017X14835311718295. Epub 2017 Jan 20.	Wang H	Oncol Res	2017	10.3727/096504017X14835311718295
CDKN3	25560799	An eleven gene molecular signature for extra-capsular spread in oral squamous cell carcinoma serves as a prognosticator of outcome in patients without nodal metastases	Wang W, Lim WK, Leong HS, Chong FT, Lim TK, Tan DS, Teh BT, Iyer NG.	Oral Oncol. 2015 Apr;51(4):355-62. doi: 10.1016/j.oraloncology.2014.12.012. Epub 2015 Jan 2.	Wang W	Oral Oncol	2015	10.1016/j.oraloncology.2014.12.012
MMP10	28939077	Genomic characterization of tobacco/nut chewing HPV-negative early stage tongue tumors identify MMP10 asa candidate to predict metastases	Upadhyay P, Gardi N, Desai S, Chandrani P, Joshi A, Dharavath B, Arora P, Bal M, Nair S, Dutt A.	Oral Oncol. 2017 Oct;73:56-64. doi: 10.1016/j.oraloncology.2017.08.003. Epub 2017 Aug 12.	Upadhyay P	Oral Oncol	2017	10.1016/j.oraloncology.2017.08.003
MMP10	24338375	Cooverexpression of ERBB1 and ERBB4 receptors predicts poor clinical outcome in pN+ oral squamous cell carcinoma with extranodal spread	Silva SD, Alaoui-Jamali MA, Hier M, Soares FA, Graner E, Kowalski LP.	Clin Exp Metastasis. 2014 Mar;31(3):307-16. doi: 10.1007/s10585-013-9629-y. Epub 2013 Dec 15.	Silva SD	Clin Exp Metastasis	2014	10.1007/s10585-013-9629-y
MMP10	11755824	C-erbB receptors in squamous cell carcinomas of the head and neck: clinical significance and correlation with matrix metalloproteinases and vascular endothelial growth factors	O-charoenrat P, Rhys-Evans PH, Archer DJ, Eccles SA.	Oral Oncol. 2002 Jan;38(1):73-80. doi: 10.1016/s1368-8375(01)00029-x.	O-charoenrat P	Oral Oncol	2002	10.1016/s1368-8375(01)00029-x
NUP155	30505479	Gene set enrichment analysis and meta-analysis to identify six key genes regulating and controlling the prognosis of esophageal squamous cell carcinoma	He W, Chen L, Yuan K, Zhou Q, Peng L, Han Y.	J Thorac Dis. 2018 Oct;10(10):5714-5726. doi: 10.21037/jtd.2018.09.55.	He W	J Thorac Dis	2018	10.21037/jtd.2018.09.55
SUV39H2	23504335	High expressions of histone methylation- and phosphorylation-related proteins are associated with prognosis of oral squamous cell carcinoma in male population of Taiwan	Chen JH, Yeh KT, Yang YM, Chang JG, Lee HE, Hung SY.	Med Oncol. 2013 Jun;30(2):513. doi: 10.1007/s12032-013-0513-z. Epub 2013 Mar 16.	Chen JH	Med Oncol	2013	10.1007/s12032-013-0513-z
TDO2	30134247	TDO2 Overexpression Is Associated with Cancer Stem Cells and Poor Prognosis in Esophageal Squamous Cell Carcinoma	Pham QT, Oue N, Sekino Y, Yamamoto Y, Shigematsu Y, Sakamoto N, Sentani K, Uraoka N, Yasui W.	Oncology. 2018;95(5):297-308. doi: 10.1159/000490725. Epub 2018 Aug 22.	Pham QT	Oncology	2018	10.1159/000490725
TRIP13	31064720	TRIP13 upregulation is correlated with poor prognosis and tumor progression in esophageal squamous cell carcinoma	Di S, Li M, Ma Z, Guo K, Li X, Yan X.	Pathol Res Pract. 2019 Jun;215(6):152415. doi: 10.1016/j.prp.2019.04.007. Epub 2019 Apr 17.	Di S	Pathol Res Pract	2019	10.1016/j.prp.2019.04.007
